# Supplementary material for: Clinical Testing for Mismatch Repair in Neoplasms Using Multiple Laboratory Methods
Source: Cancers (Basel). 2022 Sep 20;14(19):4550. doi: 10.3390/cancers14194550 (PMC9559284; doi:10.3390/cancers14194550)
Supplement: Supplementary file 1 [file cancers-14-04550-s001.zip]

Archive with 5 entries (3 files):
- cancers-1836268-supplementary/
- cancers-1836268-supplementary/SupplementaryDataYanget2022/
- cancers-1836268-supplementary/SupplementaryDataYanget2022/Figures S1-S4.pdf
- cancers-1836268-supplementary/SupplementaryDataYanget2022/Supplementary ResultsRKYGATv2.0 - Copy.pdf
- cancers-1836268-supplementary/SupplementaryDataYanget2022/Table S1. Case Level Data.xlsx
