# Supplementary material for: Clinical Testing for Mismatch Repair in Neoplasms Using Multiple Laboratory Methods
Source: Cancers (Basel). 2022 Sep 20;14(19):4550. doi: 10.3390/cancers14194550 (PMC9559284; doi:10.3390/cancers14194550)
Supplement: Supplementary file 1 [file cancers-14-04550-s001.zip › cancers-1836268-supplementary/SupplementaryDataYanget2022/Table S1. Case Level Data.xlsx]

## Sheet: Sheet1
Table S1. Case Level Data
Case number	Age	Sex	MSI Analysis	IHC Analysis	MSI, IHC Normal	IHC Granular	Concordance MSI vs IHC	MLH1 promoter methylation	Somatic Interpretation	Somatic Classification	Somatic Granular	Germline Variant	Germline Classification	Germline Granular	General Category	Histology Overview	Subclassification	Normal NGS	STGA version	STGA
1	72	F	MSS	Proficient	Both Normal	Proficient	Concordant	N/A	Normal	Normal	No Somatic Mutation	Benign/None	Benign/None	Benign/None	Gynecologic	Endometrial Carcinoma	Endometrioid	Normal NGS	v3	STGA2018
2	79	F	MSS	Proficient	Both Normal	Proficient	Concordant	N/A	Normal	Normal	No Somatic Mutation	Benign/None	Benign/None	Benign/None	Genitourinary	Urothelial Carcinoma	Urothelial Carcinoma	Normal NGS	v3	STGA2018
3	76	F	MSS	Proficient	Both Normal	Proficient	Concordant	N/A	Normal	Normal	No Somatic Mutation	Benign/None	Benign/None	Benign/None	Genitourinary	Urothelial Carcinoma	Urothelial Carcinoma	Normal NGS	v3	STGA2018
4	60	M	MSS	Proficient	Both Normal	Proficient	Concordant	N/A	Normal	Normal	No Somatic Mutation	Benign/None	Benign/None	Benign/None	Genitourinary	Mesenchymal	Inflammatory myofibroblastic tumor	Normal NGS	v3	STGA2018
5	70	F	MSS	Proficient	Both Normal	Proficient	Concordant	N/A	Normal	Normal	No Somatic Mutation	Benign/None	Benign/None	Benign/None	Genitourinary	Urothelial Carcinoma	Urothelial Carcinoma	Normal NGS	v3	STGA2018
6	59	M	MSI-HIGH	dMMR	MSI-H, dMMR	Loss of MLH1 and PMS2	Concordant	Detected	Pathogenic NULL	MSH6-Null	NM_000179.2(MSH6)c.2135del p.L712fs	Benign/None	Benign/None	Benign/None	Gynecologic	Endometrial Carcinoma	Endometrioid	NGS mutation	v3	STGA2018
7	91	M	MSS	Proficient	Both Normal	Proficient	Concordant	N/A	Normal	Normal	No Somatic Mutation	Benign/None	Benign/None	Benign/None	Genitourinary	Prostate Adenocarcinoma	Prostate Adenocarcinoma	Normal NGS	v3	STGA2018
8	69	F	MSI-HIGH	dMMR	MSI-H, dMMR	Loss of MSH2	Concordant	N/A	VUS/Pathogenic NULL	MSH2-Null	NM_000251.2(MSH2c.1362A>G p.I454M, NM_000251.2(MSH2)c.651_671del p.Q218_I224del	Pathogenic	MSH2-Null	hnpcc +, None in STGA, previous testing showed deletion of exons 2-7 of MSH2	Genitourinary	Urothelial Carcinoma	Urothelial Carcinoma	NGS mutation	v3	STGA2018
9	66	F	MSS	Proficient	Both Normal	Proficient	Concordant	N/A	Normal	Normal	No Somatic Mutation	Benign/None	Benign/None	Benign/None	Gynecologic	Endometrial Carcinoma	Unknown	Normal NGS	v3	STGA2018
10	76	M	MSS	Proficient	Both Normal	Proficient	Concordant	N/A	Normal	Normal	No Somatic Mutation	Benign/None	Benign/None	Benign/None	Genitourinary	Urothelial Carcinoma	Urothelial Carcinoma	Normal NGS	v1	STGAv1
11	68	F	MSS	Proficient	Both Normal	Proficient	Concordant	N/A	Normal	Normal	No Somatic Mutation	Benign/None	Benign/None	Benign/None	Gastrointestinal	Colorectal Carcinoma	Colorectal Carcinoma	Normal NGS	v3	STGA2018
12	78	F	MSS	Proficient	Both Normal	Proficient	Concordant	N/A	Normal	Normal	No Somatic Mutation	Benign/None	Benign/None	Benign/None	Gynecologic	Ovarian	Clear Cell	Normal NGS	v3	STGA2018
13	61	M	MSS	Proficient	Both Normal	Proficient	Concordant	N/A	Normal	Normal	No Somatic Mutation	Benign/None	Benign/None	Benign/None	Gynecologic	Ovarian	Clear Cell	Normal NGS	v3	STGA2018
14	54	F	MSS	Proficient	Both Normal	Proficient	Concordant	N/A	Normal	Normal	No Somatic Mutation	Benign/None	Benign/None	Benign/None	Gynecologic	Ovarian	Serous	Normal NGS	v1	STGAv1
15	77	M	MSI-HIGH	dMMR	MSI-H, dMMR	Loss of MSH2 and MSH6	Concordant	N/A	Pathogenic NULL/Pathogenic NULL/VUS	MSH2-Null	NM_000251.2(MSH2) c.1861C>T p.R621*; NM_000251.2(MSH2)c.2459-2A>T; MSH6 c.2927G>A p.R976H	Benign/None	Benign/None	Benign/None	Genitourinary	Urothelial Carcinoma	Urothelial Carcinoma	NGS mutation	v3	STGA2018
16	67	F	MSI-HIGH	dMMR	MSI-H, dMMR	Loss of MLH1 and PMS2	Concordant	Detected	Pathogenic NULL	MLH1-Null	NM_000249.3(MLH1) c.588del p.?, MSH2 c.535C>T p.P179	Benign/None	Benign/None	Benign/None	Gastrointestinal	Colorectal Carcinoma	Colorectal Carcinoma	NGS mutation	v3	STGA2018
17	75	F	MSI-HIGH	dMMR	MSI-H, dMMR	Loss of MLH1 and PMS2	Concordant	Detected	VUS	PMS2-VUS	NM_000535.5(PMS2)c.1307G>A p.S436N	Benign/None	Benign/None	Benign/None	Gastrointestinal	Colorectal Carcinoma	Colorectal Carcinoma	NGS mutation	v3	STGA2018
18	89	M	MSS	Proficient	Both Normal	Proficient	Concordant	N/A	Normal	Normal	No Somatic Mutation	VUS	MSH2-VUS	NM_000251.3(MSH2):c.166G>A p.E56K	Gastrointestinal	Colorectal Carcinoma	Colorectal Carcinoma	NGS mutation	v1	STGAv1
19	74	F	MSS	Proficient	Both Normal	Proficient	Concordant	N/A	Normal	Normal	No Somatic Mutation	Benign/None	Benign/None	Benign/None	Genitourinary	Urothelial Carcinoma	Urothelial Carcinoma	Normal NGS	v3	STGA2018
20	67	M	MSS	Proficient	Both Normal	Proficient	Concordant	N/A	Normal	Normal	No Somatic Mutation	Benign/None	Benign/None	Benign/None	Gastrointestinal	Colorectal Carcinoma	Colorectal Carcinoma	Normal NGS	v1	STGAv1
21	60	F	MSS	Proficient	Both Normal	Proficient	Concordant	N/A	Normal	Normal	No Somatic Mutation	Benign/None	Benign/None	Benign/None	Gynecologic	Endometrial Carcinoma	Unknown	Normal NGS	v1	STGAv1
22	59	F	MSS	Proficient	Both Normal	Proficient	Concordant	N/A	Normal	Normal	No Somatic Mutation	Benign/None	Benign/None	Benign/None	Gastrointestinal	Pancreatic Carcinoma	Pancreatic Carcinoma	Normal NGS	v3	STGA2018
23	60	M	MSS	Proficient	Both Normal	Proficient	Concordant	N/A	Normal	Normal	No Somatic Mutation	Benign/None	Benign/None	Benign/None	Gastrointestinal	Colorectal Carcinoma	Colorectal Carcinoma	Normal NGS	v3	STGA2018
24	73	F	MSS	Proficient	Both Normal	Proficient	Concordant	N/A	Normal	Normal	No Somatic Mutation	Benign/None	Benign/None	Benign/None	Gynecologic	Endometrial Carcinoma	Endometrioid	Normal NGS	v3	STGA2018
25	65	F	MSS	Proficient	Both Normal	Proficient	Concordant	N/A	Normal	Normal	No Somatic Mutation	Benign/None	Benign/None	Benign/None	Gynecologic	Endometrial Carcinoma	Endometrioid	Normal NGS	v3	STGA2018
26	66	M	MSS	Proficient	Both Normal	Proficient	Concordant	N/A	Normal	Normal	No Somatic Mutation	Benign/None	Benign/None	Benign/None	Endocrine	Adrenal Cortical Carcinoma	Adrenal Cortical Carcinoma	Normal NGS	v3	STGA2018
27	84	M	MSS	Proficient	Both Normal	Proficient	Concordant	N/A	Normal	Normal	No Somatic Mutation	Benign/None	Benign/None	Benign/None	Genitourinary	Urothelial Carcinoma	Urothelial Carcinoma	Normal NGS	v3	STGA2018
28	74	M	MSS	Proficient	Both Normal	Proficient	Concordant	N/A	Normal	Normal	No Somatic Mutation	Benign/None	Benign/None	Benign/None	Gastrointestinal	Colorectal Carcinoma	Colorectal Carcinoma	Normal NGS	v1	STGAv1
29	66	F	MSS	Proficient	Both Normal	Proficient	Concordant	N/A	Normal	Normal	No Somatic Mutation	Benign/None	Benign/None	Benign/None	Unknown primary	Adenocarcinoma of unknown primary	Adenocarcinoma	Normal NGS	v3	STGA2018
30	60	F	MSS	Proficient	Both Normal	Proficient	Concordant	N/A	Normal	Normal	No Somatic Mutation	Benign/None	Benign/None	Benign/None	Gastrointestinal	Colorectal Carcinoma	Colorectal Carcinoma	Normal NGS	v3	STGA2018
31	61	F	MSS	Proficient	Both Normal	Proficient	Concordant	N/A	Normal	Normal	No Somatic Mutation	Benign/None	Benign/None	Benign/None	Gynecologic	Endometrial Carcinoma	Clear Cell	Normal NGS	v1	STGAv1
32	75	F	MSS	Proficient	Both Normal	Proficient	Concordant	N/A	Normal	Normal	No Somatic Mutation	Benign/None	Benign/None	Benign/None	Gynecologic	Endometrial Carcinoma	Endometrioid	Normal NGS	v3	STGA2018
33	64	F	MSS	Proficient	Both Normal	Proficient	Concordant	N/A	Normal	Normal	No Somatic Mutation	Benign/None	Benign/None	Benign/None	Gynecologic	Peritoneal Cancer	Serous	Normal NGS	v3	STGA2018
34	78	M	MSS	Proficient	Both Normal	Proficient	Concordant	N/A	Normal	Normal	No Somatic Mutation	Benign/None	Benign/None	Benign/None	Genitourinary	Urothelial Carcinoma	Urothelial Carcinoma	Normal NGS	v3	STGA2018
35	79	M	MSS	Proficient	Both Normal	Proficient	Concordant	N/A	Normal	Normal	No Somatic Mutation	VUS	MSH2-VUS	NM_000251.3(MSH2):c.2379G>T p.Q793H	Genitourinary	Urothelial Carcinoma	Urothelial Carcinoma	NGS mutation	v3	STGA2018
36	89	M	MSI-HIGH	Equivocal	MSI-H only	Questionable-Weak expression of MSH2, MSH6	Minor Discordance	N/A	Pathogenic NULL/Pathogenic NULL	MSH6-Null	NM_000179.2(MSH6)c.2859del p.E953fs, NM_000179.2(MSH6):c.1444C>T	Pathogenic	MSH6-Null	NM_000179.2(MSH6):c.3984_3987dupGTCA p.L1330fs*12,	Genitourinary	Prostate Adenocarcinoma	Prostate Adenocarcinoma	NGS mutation	v3	STGA2018
37	64	F	MSS	Proficient	Both Normal	Proficient	Concordant	N/A	Normal	Normal	No Somatic Mutation	Benign/None	Benign/None	Benign/None	Gynecologic	Endometrial Carcinoma	Endometrioid	Normal NGS	v3	STGA2018
38	79	M	MSS	Proficient	Both Normal	Proficient	Concordant	N/A	Normal	Normal	No Somatic Mutation	Benign/None	Benign/None	Benign/None	Genitourinary	Prostate Adenocarcinoma	Prostate Adenocarcinoma	Normal NGS	v3	STGA2018
39	31	M	MSS	Proficient	Both Normal	Proficient	Concordant	N/A	Normal	Normal	No Somatic Mutation	Benign/None	Benign/None	Benign/None	Miscallenous	Pulmonary blastoma	Pulmonary blastoma	Normal NGS	v3	STGA2018
40	70	M	MSS	Proficient	Both Normal	Proficient	Concordant	N/A	Normal	Normal	No Somatic Mutation	Benign/None	Benign/None	Benign/None	Genitourinary	Urothelial Carcinoma	Urothelial Carcinoma	Normal NGS	v1	STGAv1
41	92	F	MSS	Proficient	Both Normal	Proficient	Concordant	N/A	VUS	MSH2-VUS	NM_000251.2(MSH2) c.2398C>G p.L800V	Benign/None	Benign/None	Benign/None	Gynecologic	Endometrial Carcinoma	Unknown	NGS mutation	v3	STGA2018
42	68	F	MSS	Proficient	Both Normal	Proficient	Concordant	N/A	Normal	Normal	No Somatic Mutation	Benign/None	Benign/None	Benign/None	Gynecologic	Ovarian	Serous	Normal NGS	v1	STGAv1
43	56	F	MSS	Proficient	Both Normal	Proficient	Concordant	N/A	Normal	Normal	No Somatic Mutation	Benign/None	Benign/None	Benign/None	Gynecologic	Endometrial Carcinoma	Unknown	Normal NGS	v3	STGA2018
44	75	F	MSS	Proficient	Both Normal	Proficient	Concordant	N/A	Normal	Normal	No Somatic Mutation	VUS	MSH6-VUS	NM_000179.2(MSH6):c.335A>G p.N112S	Gynecologic	Endometrial Carcinoma	Serous	NGS mutation	v3	STGA2018
45	56	F	MSS	Proficient	Both Normal	Proficient	Concordant	N/A	Normal	Normal	No Somatic Mutation	Benign/None	Benign/None	Benign/None	Gynecologic	Endometrial Carcinoma	Endometrioid	Normal NGS	v3	STGA2018
46	71	M	MSS	Proficient	Both Normal	Proficient	Concordant	N/A	Normal	Normal	No Somatic Mutation	Benign/None	Benign/None	Benign/None	Gastrointestinal	Colorectal Carcinoma	Colorectal Carcinoma	Normal NGS	v3	STGA2018
47	50	F	MSI-HIGH	dMMR	MSI-H, dMMR	Loss of PMS2	Concordant	N/A	VUS/Pathogenic NULL	PMS2-Null	NM_000179.2(MSH6):c.3014G>A p.R1005Q; NM_000535.7(PMS2):c.2174+1G>A p.?	Pathogenic	PMS2-Null	NM_000535.7(PMS2):c.1076dupT p.L359fs*6	Gastrointestinal	Colorectal Carcinoma	Colorectal Carcinoma	NGS mutation	v3	STGA2018
48	73	F	MSS	Proficient	Both Normal	Proficient	Concordant	N/A	Normal	Normal	No Somatic Mutation	Benign/None	Benign/None	Benign/None	Gynecologic	Endometrial Carcinoma	Unknown	Normal NGS	v3	STGA2018
49	86	M	MSI-HIGH	dMMR	MSI-H, dMMR	Loss of MSH2 and MSH6	Concordant	N/A	Pathogenic NULL	MSH2-Null	NM_000251.2(MSH2) c.1277-1G>A	Benign/None	Benign/None	Benign/None	Gastrointestinal	Colorectal Carcinoma	Colorectal Carcinoma	NGS mutation	v3	STGA2018
50	68	F	MSS	Proficient	Both Normal	Proficient	Concordant	N/A	Normal	Normal	No Somatic Mutation	Benign/None	Benign/None	Benign/None	Gynecologic	Endometrial Carcinoma	Unknown	Normal NGS	v3	STGA2018
51	79	M	MSS	Proficient	Both Normal	Proficient	Concordant	N/A	Normal	Normal	No Somatic Mutation	Benign/None	Benign/None	Benign/None	Genitourinary	Prostate Adenocarcinoma	Prostate Adenocarcinoma	Normal NGS	v3	STGA2018
52	80	M	MSS	Proficient	Both Normal	Proficient	Concordant	N/A	Normal	Normal	No Somatic Mutation	Benign/None	Benign/None	Benign/None	Genitourinary	Urothelial Carcinoma	Urothelial Carcinoma	Normal NGS	v3	STGA2018
53	74	M	MSI-HIGH	dMMR	MSI-H, dMMR	Loss of MSH2 and MSH6	Concordant	N/A	Pathogenic NULL, Pathogenic	MSH2-Null	NM_000251.2(MSH2) p.E86*; MSH2 c.2090G>A p.C697Y	Benign/None	Benign/None	Benign/None	Gastrointestinal	Colorectal Carcinoma	Colorectal Carcinoma	NGS mutation	v1	STGAv1
54	68	M	MSS	Proficient	Both Normal	Proficient	Concordant	N/A	Normal	Normal	No Somatic Mutation	Benign/None	Benign/None	Benign/None	Gastrointestinal	Small bowel carcinoma	Colorectal Carcinoma	Normal NGS	v3	STGA2018
55	78	M	MSS	Proficient	Both Normal	Proficient	Concordant	N/A	Normal	Normal	No Somatic Mutation	Benign/None	Benign/None	Benign/None	Genitourinary	Prostate Adenocarcinoma	Prostate Adenocarcinoma	Normal NGS	v1	STGAv1
56	66	M	MSI-HIGH	dMMR	MSI-H, dMMR	Loss of PMS2	Concordant	N/A	Pathogenic NULL	PMS2-Null	NM_000535.5(PMS2) c.2174+1G>A	Benign/None	Benign/None	Benign/None	Unknown primary	Adenocarcinoma of unknown primary	Poorly differentiated carcinoma	NGS mutation	v3	STGA2018
57	73	M	MSI-Low	Proficient	MSI-Low only	Proficient	Concordant	N/A	VUS	MSH2-VUS	NM_000251.2(MSH2) c.374C>T p.P125L	Benign/None	Benign/None	Benign/None	Gastrointestinal	Pancreatic Carcinoma	Neuroendocrine	NGS mutation	v1	STGAv1
58	44	F	MSS	Proficient	Both Normal	Proficient	Concordant	N/A	VUS	MSH6-VUS	NM_000179.2(MSH6):c.3104G>A p.R1035Q	Benign/None	Benign/None	Benign/None	Gastrointestinal	Colorectal Carcinoma	Colorectal Carcinoma	NGS mutation	v3	STGA2018
59	71	M	MSS	Proficient	Both Normal	Proficient	Concordant	N/A	Normal	Normal	No Somatic Mutation	Benign/None	Benign/None	Benign/None	Gastrointestinal	Colorectal Carcinoma	Colorectal Carcinoma	Normal NGS	v1	STGAv1
60	65	F	MSS	Proficient	Both Normal	Proficient	Concordant	N/A	Normal	Normal	No Somatic Mutation	Benign/None	Benign/None	Benign/None	Gynecologic	Endometrial Carcinoma	Unknown	Normal NGS	v3	STGA2018
61	53	F	MSS	Proficient	Both Normal	Proficient	Concordant	N/A	Normal	Normal	No Somatic Mutation	Benign/None	Benign/None	Benign/None	Miscallenous	Breast Cancer, Poorly diff ca	Poorly differentiated carcinoma	Normal NGS	v3	STGA2018
62	76	F	MSI-HIGH	dMMR	MSI-H, dMMR	Loss of MLH1 and PMS2	Concordant	Detected	Normal	Normal	No Somatic Mutation	Benign/None	Benign/None	Benign/None	Gastrointestinal	Colorectal Carcinoma	Colorectal Carcinoma	Normal NGS	v3	STGA2018
63	76	F	MSS	Proficient	Both Normal	Proficient	Concordant	No methylation	Normal	Normal	No Somatic Mutation	Benign/None	Benign/None	Benign/None	Gynecologic	Endometrial Carcinoma	Unknown	Normal NGS	v3	STGA2018
64	67	M	MSS	Proficient	Both Normal	Proficient	Concordant	N/A	Normal	Normal	No Somatic Mutation	Benign/None	Benign/None	Benign/None	Genitourinary	Prostate Adenocarcinoma	Prostate Adenocarcinoma	Normal NGS	v3	STGA2018
65	66	M	MSS	Proficient	Both Normal	Proficient	Concordant	N/A	Normal	Normal	No Somatic Mutation	Benign/None	Benign/None	Benign/None	Gastrointestinal	Colorectal Carcinoma	Colorectal Carcinoma	Normal NGS	v1	STGAv1
66	73	M	MSI-Low	Proficient	MSI-Low only	Proficient	Concordant	N/A	Normal	Normal	No Somatic Mutation	Benign/None	Benign/None	Benign/None	Gastrointestinal	Esophogeal Cancer	Adenocarcinoma	Normal NGS	v3	STGA2018
67	71	M	MSS	Proficient	Both Normal	Proficient	Concordant	N/A	Normal	Normal	No Somatic Mutation	Benign/None	Benign/None	Benign/None	Gynecologic	Endometrial Carcinoma	Unknown	Normal NGS	v3	STGA2018
68	95	M	MSS	Proficient	Both Normal	Proficient	Concordant	N/A	Normal	Normal	No Somatic Mutation	Benign/None	Benign/None	Benign/None	Gastrointestinal	Colorectal Carcinoma	Colorectal Carcinoma	Normal NGS	v3	STGA2018
69	60	M	MSI-Low	Proficient	MSI-Low only	Proficient	Concordant	N/A	Normal	Normal	No Somatic Mutation	Benign/None	Benign/None	Benign/None	Gastrointestinal	Colorectal Carcinoma	Colorectal Carcinoma	Normal NGS	v3	STGA2018
70	60	M	MSS	Proficient	Both Normal	Proficient	Concordant	N/A	Normal	Normal	No Somatic Mutation	Benign/None	Benign/None	Benign/None	Gastrointestinal	Colorectal Carcinoma	Colorectal Carcinoma	Normal NGS	v1	STGAv1
71	58	M	MSS	Proficient	Both Normal	Proficient	Concordant	N/A	Normal	Normal	No Somatic Mutation	Benign/None	Benign/None	Benign/None	Genitourinary	Urothelial Carcinoma	Urothelial Carcinoma	Normal NGS	v3	STGA2018
72	70	F	MSI-HIGH	dMMR	MSI-H, dMMR	Loss of MSH2 and MSH6	Concordant	N/A	Pathogenic NULL	MSH2-Null	NM_000251.3(MSH2):c.426del p.A143fs*31	Benign/None	Benign/None	Benign/None	Genitourinary	Urothelial Carcinoma	Urothelial Carcinoma	NGS mutation	v3	STGA2018
73	53	M	MSS	Proficient	Both Normal	Proficient	Concordant	N/A	Normal	Normal	No Somatic Mutation	Benign/None	Benign/None	Benign/None	Gastrointestinal	Colorectal Carcinoma	Colorectal Carcinoma	Normal NGS	v3	STGA2018
74	67	F	MSS	Proficient	Both Normal	Proficient	Concordant	N/A	Normal	Normal	No Somatic Mutation	Benign/None	Benign/None	Benign/None	Gynecologic	Endometrial Carcinoma	Unknown	Normal NGS	v3	STGA2018
75	53	M	MSS	Proficient	Both Normal	Proficient	Concordant	N/A	Normal	Normal	No Somatic Mutation	Benign/None	Benign/None	Benign/None	Gastrointestinal	Colorectal Carcinoma	Colorectal Carcinoma	Normal NGS	CMS50	CMS50
76	66	M	MSS	Proficient	Both Normal	Proficient	Concordant	N/A	Normal	Normal	No Somatic Mutation	Benign/None	Benign/None	Benign/None	Genitourinary	Prostate Adenocarcinoma	Prostate Adenocarcinoma	Normal NGS	v3	STGA2018
77	64	F	MSS	Proficient	Both Normal	Proficient	Concordant	N/A	Normal	Normal	No Somatic Mutation	Benign/None	Benign/None	Benign/None	Gynecologic	Endometrial Carcinoma	Endometrioid	Normal NGS	v3	STGA2018
78	59	M	MSS	Proficient	Both Normal	Proficient	Concordant	N/A	Normal	Normal	No Somatic Mutation	Benign/None	Benign/None	Benign/None	Genitourinary	Prostate Adenocarcinoma	Prostate Adenocarcinoma	Normal NGS	v3	STGA2018
79	73	M	MSS	Proficient	Both Normal	Proficient	Concordant	N/A	VUS	MSH2-VUS	NM_000251.3(MSH2):c.2075G>T p.G692V	Benign/None	Benign/None	Benign/None	Unknown primary	Adenocarcinoma of unknown primary	Poorly differentiated carcinoma	NGS mutation	v3	STGA2018
80	61	F	MSI-HIGH	dMMR	MSI-H, dMMR	Loss of MLH1 and PMS2	Concordant	Detected	Normal	Normal	No Somatic Mutation	Benign/None	Benign/None	Benign/None	Gynecologic	Endometrial Carcinoma	Endometrioid	Normal NGS	v3	STGA2018
81	76	M	MSS	Proficient	Both Normal	Proficient	Concordant	N/A	Normal	Normal	No Somatic Mutation	Benign/None	Benign/None	Benign/None	Genitourinary	Prostate Adenocarcinoma	Prostate Adenocarcinoma	Normal NGS	v3	STGA2018
82	65	M	MSS	Proficient	Both Normal	Proficient	Concordant	N/A	Normal	Normal	No Somatic Mutation	Benign/None	Benign/None	Benign/None	Genitourinary	Urothelial Carcinoma	Urothelial Carcinoma	Normal NGS	v3	STGA2018
83	63	M	MSS	Proficient	Both Normal	Proficient	Concordant	N/A	Normal	Normal	No Somatic Mutation	Benign/None	Benign/None	Benign/None	Genitourinary	Urothelial Carcinoma	Urothelial Carcinoma	Normal NGS	v3	STGA2018
84	59	M	MSS	Proficient	Both Normal	Proficient	Concordant	N/A	Normal	Normal	No Somatic Mutation	Benign/None	Benign/None	Benign/None	Miscallenous	Osteosarcoma	Osteosarcoma	Normal NGS	v3	STGA2018
85	56	F	MSS	Proficient	Both Normal	Proficient	Concordant	N/A	Normal	Normal	No Somatic Mutation	Benign/None	Benign/None	Benign/None	Gastrointestinal	Pancreatic Carcinoma	Adenocarcinoma	Normal NGS	v3	STGA2018
86	81	F	MSS	Proficient	Both Normal	Proficient	Concordant	N/A	Normal	Normal	No Somatic Mutation	Benign/None	Benign/None	Benign/None	Gynecologic	Endometrial Carcinoma	Unknown	Normal NGS	v3	STGA2018
87	53	F	MSS	Proficient	Both Normal	Proficient	Concordant	N/A	Normal	Normal	No Somatic Mutation	VUS	MSH2-VUS	NM_000251.3(MSH2):c.2298A>G p.I766M	Gastrointestinal	Colorectal Carcinoma	Colorectal Carcinoma	NGS mutation	v3	STGA2018
88	78	f	MSS	Proficient	Both Normal	Proficient	Concordant	N/A	Normal	Normal	No Somatic Mutation	Benign/None	Benign/None	Benign/None	Gynecologic	Leiomyosarcoma	Leiomyosarcoma	Normal NGS	v1	STGAv1
89	76	M	MSS	Proficient	Both Normal	Proficient	Concordant	N/A	Normal	Normal	No Somatic Mutation	Benign/None	Benign/None	Benign/None	Gastrointestinal	Small bowel carcinoma	Colorectal Carcinoma	Normal NGS	v1	STGAv1
90	60	M	MSS	Proficient	Both Normal	Proficient	Concordant	N/A	Normal	Normal	No Somatic Mutation	Benign/None	Benign/None	Benign/None	Gastrointestinal	Colorectal Carcinoma	Colorectal Carcinoma	Normal NGS	v1	STGA2018
91	49	F	MSS	Proficient	Both Normal	Proficient	Concordant	N/A	Normal	Normal	No Somatic Mutation	Benign/None	Benign/None	Benign/None	Genitourinary	Urothelial Carcinoma	Urothelial Carcinoma	Normal NGS	v3	STGA2018
92	60	F	MSS	Proficient	Both Normal	Proficient	Concordant	N/A	Normal	Normal	No Somatic Mutation	Benign/None	Benign/None	Benign/None	Genitourinary	Urothelial Carcinoma	Urothelial Carcinoma	Normal NGS	v3	STGA2018
93	67	F	MSS	Proficient	Both Normal	Proficient	Concordant	N/A	Normal	Normal	No Somatic Mutation	Benign/None	Benign/None	Benign/None	Genitourinary	Bladder	Squamous cell	Normal NGS	v3	STGA2018
94	74	F	MSS	Proficient	Both Normal	Proficient	Concordant	N/A	Normal	Normal	No Somatic Mutation	Benign/None	Benign/None	Benign/None	Genitourinary	Urothelial Carcinoma	Urothelial Carcinoma	Normal NGS	v3	STGA2018
95	62	M	MSI-Low	Proficient	MSI-Low only	Proficient	Concordant	N/A	Normal	Normal	No Somatic Mutation	Benign/None	Benign/None	Benign/None	Genitourinary	Prostate Adenocarcinoma	Prostate Adenocarcinoma	Normal NGS	v1	STGAv1
96	57	M	MSS	Proficient	Both Normal	Proficient	Concordant	N/A	Normal	Normal	No Somatic Mutation	Benign/None	Benign/None	Benign/None	Genitourinary	Prostate Adenocarcinoma	Prostate Adenocarcinoma	Normal NGS	v1	STGAv1
97	77	F	MSS	Proficient	Both Normal	Proficient	Concordant	N/A	Normal	Normal	No Somatic Mutation	Benign/None	Benign/None	Benign/None	Gynecologic	Malignant Mixed Mullerian Tumor	Malignant Mixed Mullerian Tumor	Normal NGS	v1	STGAv1
98	75	M	MSS	Proficient	Both Normal	Proficient	Concordant	N/A	Normal	Normal	No Somatic Mutation	Benign/None	Benign/None	Benign/None	Genitourinary	Urothelial Carcinoma	Urothelial Carcinoma	Normal NGS	v3	STGAv2
99	34	F	MSS	Proficient	Both Normal	Proficient	Concordant	N/A	Normal	Normal	No Somatic Mutation	Benign/None	Benign/None	Benign/None	Gastrointestinal	Colorectal Carcinoma	Colorectal Carcinoma	Normal NGS	v1	STGAv1
100	52	F	MSS	Proficient	Both Normal	Proficient	Concordant	N/A	Normal	Normal	No Somatic Mutation	Benign/None	Benign/None	Benign/None	Gastrointestinal	Colorectal Carcinoma	Colorectal Carcinoma	Normal NGS	v1	STGAv1
101	68	F	MSS	Proficient	Both Normal	Proficient	Concordant	N/A	Normal	Normal	No Somatic Mutation	Benign/None	Benign/None	Benign/None	Gynecologic	Endometrial Carcinoma	Endometrioid	Normal NGS	v1	STGAv1
102	65	F	MSS	Proficient	Both Normal	Proficient	Concordant	N/A	Normal	Normal	No Somatic Mutation	Benign/None	Benign/None	Benign/None	Gynecologic	Endometrial Carcinoma	Unknown	Normal NGS	v1	STGAv1
103	62	M	MSS	Proficient	Both Normal	Proficient	Concordant	N/A	Normal	Normal	No Somatic Mutation	VUS	MSH2-VUS	NM_000251.3(MSH2):c.1172C>T p.A391V	Gynecologic	Endometrial Carcinoma	Endometrioid	NGS mutation	v3	STGA2018
104	62	F	MSS	Proficient	Both Normal	Proficient	Concordant	N/A	Normal	Normal	No Somatic Mutation	Benign/None	Benign/None	Benign/None	Gynecologic	Endometrial Carcinoma	Endometrioid	Normal NGS	v1	STGAv1
105	66	M	MSS	Proficient	Both Normal	Proficient	Concordant	N/A	Normal	Normal	No Somatic Mutation	Benign/None	Benign/None	Benign/None	Gastrointestinal	Colorectal Carcinoma	Colorectal Carcinoma	Normal NGS	v3	STGA2018
106	57	M	MSS	Proficient	Both Normal	Proficient	Concordant	N/A	Normal	Normal	No Somatic Mutation	Benign/None	Benign/None	Benign/None	Gastrointestinal	Colorectal Carcinoma	Colorectal Carcinoma	Normal NGS	v1	STGAv1
107	68	F	MSI-HIGH	dMMR	MSI-H, dMMR	Loss of MLH1 and PMS2	Concordant	Detected	Normal	Normal	No Somatic Mutation	Benign/None	Benign/None	Benign/None	Gynecologic	Endometrial Carcinoma	Unknown	Normal NGS	v3	STGA2018
108	60	F	MSI-HIGH	dMMR	MSI-H, dMMR	Loss of MLH1 and PMS2	Concordant	Detected	Normal	Normal	No Somatic Mutation	Benign/None	Benign/None	Benign/None	Gynecologic	Endometrial Carcinoma	Unknown	Normal NGS	v1	STGAv1
109	71	F	MSS	Proficient	Both Normal	Proficient	Concordant	N/A	Normal	Normal	No Somatic Mutation	VUS	MSH2-VUS	NM_000251.3(MSH2):c.1601G>A p.R534H	Gynecologic	Ovarian	Serous	NGS mutation	v3	STGA2018
110	46	F	MSS	Proficient	Both Normal	Proficient	Concordant	N/A	Normal	Normal	No Somatic Mutation	Benign/None	Benign/None	Benign/None	Gastrointestinal	Colorectal Carcinoma	Colorectal Carcinoma	Normal NGS	v1	STGAv1
111	75	M	MSS	Proficient	Both Normal	Proficient	Concordant	N/A	Normal	Normal	No Somatic Mutation	Benign/None	Benign/None	Benign/None	Gastrointestinal	Colorectal Carcinoma	Colorectal Carcinoma	Normal NGS	v3	STGA2018
112	69	F	MSS	Proficient	Both Normal	Proficient	Concordant	N/A	Normal	Normal	No Somatic Mutation	Benign/None	Benign/None	Benign/None	Gastrointestinal	Colorectal Carcinoma	Colorectal Carcinoma	Normal NGS	v1	STGAv1
113	51	F	MSS	Proficient	Both Normal	Proficient	Concordant	N/A	Normal	Normal	No Somatic Mutation	Benign/None	Benign/None	Benign/None	Gynecologic	Endometrial Carcinoma	Unknown	Normal NGS	v3	STGAv2
114	37	F	MSS	Proficient	Both Normal	Proficient	Concordant	N/A	Normal	Normal	No Somatic Mutation	Benign/None	Benign/None	Benign/None	Gynecologic	Ovarian	Pooly differentiated carcinoma	Normal NGS	v1	STGAv1
115	56	F	MSS	Proficient	Both Normal	Proficient	Concordant	N/A	Normal	Normal	No Somatic Mutation	Benign/None	Benign/None	Benign/None	Gynecologic	Malignant Mixed Mullerian Tumor	Malignant Mixed Mullerian Tumor	Normal NGS	v1	STGAv1
116	66	M	MSI-HIGH	dMMR	MSI-H, dMMR	Loss of MLH1 and PMS2	Concordant	Detected	Normal	Normal	No Somatic Mutation	Benign/None	Benign/None	Benign/None	Gastrointestinal	Colorectal Carcinoma	Colorectal Carcinoma	Normal NGS	v3	STGA2018
117	44	F	MSS	Proficient	Both Normal	Proficient	Concordant	N/A	Normal	Normal	No Somatic Mutation	Benign/None	Benign/None	Benign/None	Gynecologic	Endometrial Carcinoma	Unknown	Normal NGS	v1	STGAv1
118	71	F	MSS	Proficient	Both Normal	Proficient	Concordant	N/A	Normal	Normal	No Somatic Mutation	Benign/None	Benign/None	Benign/None	Gastrointestinal	Colorectal Carcinoma	Colorectal Carcinoma	Normal NGS	v1	STGAv1
119	52	F	MSS	Proficient	Both Normal	Proficient	Concordant	N/A	Normal	Normal	No Somatic Mutation	Benign/None	Benign/None	Benign/None	Gynecologic	Adenosquamous carcinoma of cervix	Adenosquamous carcinoma of cervix	Normal NGS	v1	STGAv1
120	51	F	MSS	Proficient	Both Normal	Proficient	Concordant	N/A	Normal	Normal	No Somatic Mutation	Benign/None	Benign/None	Benign/None	Gynecologic	Endometrial Carcinoma	Unknown	Normal NGS	v1	STGAv1
121	55	F	MSS	Proficient	Both Normal	Proficient	Concordant	N/A	Normal	Normal	No Somatic Mutation	VUS	MSH6-VUS	NM_000179.2(MSH6):c.2417C>G p.S806C	Gastrointestinal	Colorectal Carcinoma	Colorectal Carcinoma	NGS mutation	v3	STGA2018
122	85	F	MSS	Proficient	Both Normal	Proficient	Concordant	N/A	Normal	Normal	No Somatic Mutation	Benign/None	Benign/None	Benign/None	Genitourinary	Urothelial Carcinoma	Urothelial Carcinoma	Normal NGS	v3	STGA2018
123	59	F	MSS	Proficient	Both Normal	Proficient	Concordant	N/A	Normal	Normal	No Somatic Mutation	VUS	PMS2-VUS	NM_000535.7(PMS2):c.1169C>T p.A390V	Gynecologic	Malignant Mixed Mullerian Tumor	Malignant Mixed Mullerian Tumor	NGS mutation	v3	STGA2018
124	55	M	MSS	Proficient	Both Normal	Proficient	Concordant	N/A	Normal	Normal	No Somatic Mutation	Benign/None	Benign/None	Benign/None	Gastrointestinal	Colorectal Carcinoma	Colorectal Carcinoma	Normal NGS	v1	STGAv1
125	67	M	MSS	Proficient	Both Normal	Proficient	Concordant	N/A	Normal	Normal	No Somatic Mutation	Benign/None	Benign/None	Benign/None	Gastrointestinal	Colorectal Carcinoma	Colorectal Carcinoma	Normal NGS	v3	STGA2018
126	56	F	MSS	Proficient	Both Normal	Proficient	Concordant	N/A	Normal	Normal	No Somatic Mutation	Benign/None	Benign/None	Benign/None	Gastrointestinal	Colorectal Carcinoma	Colorectal Carcinoma	Normal NGS	v1	STGAv1
127	66	F	MSS	Proficient	Both Normal	Proficient	Concordant	N/A	Normal	Normal	No Somatic Mutation	Benign/None	Benign/None	Benign/None	Gynecologic	Ovarian	POORLY DIFFERENTIATED ADENOCARCINOMA OF MULLERIAN ORIGIN	Normal NGS	v3	STGA2018
128	53	F	MSS	Proficient	Both Normal	Proficient	Concordant	N/A	Normal	Normal	No Somatic Mutation	VUS	MSH2-VUS	NM_000251.3(MSH2):c.2582A>T p.Q861L	Gynecologic	Endometrial Carcinoma	Unknown	NGS mutation	v3	STGA2018
129	65	F	MSI-Low	dMMR	MSI-L, dMMR	Loss of MLH1 and PMS2	Minor Discordance	Detected	Normal	Normal	No Somatic Mutation	Benign/None	Benign/None	Benign/None	Gynecologic	Endometrial Carcinoma	Endometrioid	Normal NGS	v3	STGAv2
130	60	M	MSS	Proficient	Both Normal	Proficient	Concordant	N/A	Normal	Normal	No Somatic Mutation	Benign/None	Benign/None	Benign/None	Gastrointestinal	Colorectal Carcinoma	Colorectal Carcinoma	Normal NGS	v1	STGAv1
131	51	F	MSS	Proficient	Both Normal	Proficient	Concordant	N/A	Normal	Normal	No Somatic Mutation	Benign/None	Benign/None	Benign/None	Gynecologic	Endometrial Carcinoma	Not specified	Normal NGS	v1	STGAv1
132	52	M	MSS	Proficient	Both Normal	Proficient	Concordant	N/A	Normal	Normal	No Somatic Mutation	Benign/None	Benign/None	Benign/None	Gastrointestinal	Colorectal Carcinoma	Colorectal Carcinoma	Normal NGS	v1	STGAv1
133	58	M	MSS	Proficient	Both Normal	Proficient	Concordant	N/A	Normal	Normal	No Somatic Mutation	Benign/None	Benign/None	Benign/None	Gastrointestinal	Colorectal Carcinoma	Colorectal Carcinoma	Normal NGS	v1	STGAv1
134	58	M	MSS	Proficient	Both Normal	Proficient	Concordant	N/A	Normal	Normal	No Somatic Mutation	Benign/None	Benign/None	Benign/None	Gastrointestinal	Colorectal Carcinoma	Colorectal Carcinoma	Normal NGS	v1	STGAv1
135	48	F	MSI-HIGH	dMMR	MSI-H, dMMR	Loss of MSH2 and MSH6	Concordant	N/A	Normal	Normal	No Somatic Mutation	Benign/None	Benign/None	Benign/None	Gastrointestinal	Colorectal Carcinoma	Colorectal Carcinoma	Normal NGS	v3	STGA2018
136	80	M	MSS	Proficient	Both Normal	Proficient	Concordant	N/A	Normal	Normal	No Somatic Mutation	Benign/None	Benign/None	Benign/None	Gastrointestinal	Small bowel carcinoma	Colorectal Carcinoma	Normal NGS	v1	STGAv1
137	48	F	MSS	Proficient	Both Normal	Proficient	Concordant	N/A	Normal	Normal	No Somatic Mutation	Benign/None	Benign/None	Benign/None	Gastrointestinal	Colorectal Carcinoma	Colorectal Carcinoma	Normal NGS	v1	STGAv1
138	76	F	MSS	Proficient	Both Normal	Proficient	Concordant	N/A	Normal	Normal	No Somatic Mutation	Benign/None	Benign/None	Benign/None	Miscallenous	Breast Cancer	Infiltrating ductal carcinoma	Normal NGS	v1	STGAv1
139	63	M	MSS	Proficient	Both Normal	Proficient	Concordant	N/A	Normal	Normal	No Somatic Mutation	Benign/None	Benign/None	Benign/None	Gastrointestinal	Colorectal Carcinoma	Colorectal Carcinoma	Normal NGS	v1	STGAv1
140	70	F	MSS	Proficient	Both Normal	Proficient	Concordant	N/A	Normal	Normal	No Somatic Mutation	Benign/None	Benign/None	Benign/None	Gynecologic	Ovarian	Serous	Normal NGS	v3	STGA2018
141	34	F	MSS	Proficient	Both Normal	Proficient	Concordant	N/A	Normal	Normal	No Somatic Mutation	Benign/None	Benign/None	Benign/None	Gastrointestinal	Colorectal Carcinoma	Colorectal Carcinoma	Normal NGS	v1	STGAv1
142	45	M	MSS	Proficient	Both Normal	Proficient	Concordant	N/A	Normal	Normal	No Somatic Mutation	Benign/None	Benign/None	Benign/None	Gastrointestinal	Colorectal Carcinoma	Colorectal Carcinoma	Normal NGS	v1	STGAv1
143	70	F	MSS	Proficient	Both Normal	Proficient	Concordant	N/A	Normal	Normal	No Somatic Mutation	Benign/None	Benign/None	Benign/None	Gynecologic	Ovarian	Serous	Normal NGS	v1	STGAv1
144	78	M	MSS	Proficient	Both Normal	Proficient	Concordant	N/A	Normal	Normal	No Somatic Mutation	Benign/None	Benign/None	Benign/None	Gastrointestinal	Colorectal Carcinoma	Colorectal Carcinoma	Normal NGS	v1	STGAv1
145	55	F	MSS	Proficient	Both Normal	Proficient	Concordant	N/A	Normal	Normal	No Somatic Mutation	Benign/None	Benign/None	Benign/None	Gastrointestinal	Colorectal Carcinoma	Colorectal Carcinoma	Normal NGS	v3	STGA2018
146	76	M	MSS	Proficient	Both Normal	Proficient	Concordant	N/A	Normal	Normal	No Somatic Mutation	Benign/None	Benign/None	Benign/None	Genitourinary	Prostate Adenocarcinoma	Prostate Adenocarcinoma	Normal NGS	v3	STGAv2
147	54	M	MSS	Proficient	Both Normal	Proficient	Concordant	N/A	Normal	Normal	No Somatic Mutation	Benign/None	Benign/None	Benign/None	Gastrointestinal	Colorectal Carcinoma	Colorectal Carcinoma	Normal NGS	v1	STGAv1
148	64	F	MSI-HIGH	dMMR	MSI-H, dMMR	Loss of MLH1 and PMS2	Concordant	Detected	Normal	Normal	No Somatic Mutation	Benign/None	Benign/None	Benign/None	Gynecologic	Endometrial Carcinoma	Endometrioid	Normal NGS	v1	STGAv1
149	59	M	MSS	Proficient	Both Normal	Proficient	Concordant	N/A	Normal	Normal	No Somatic Mutation	Benign/None	Benign/None	Benign/None	Gastrointestinal	Colorectal Carcinoma	Colorectal Carcinoma	Normal NGS	v3	STGAv2
150	58	F	MSS	Proficient	Both Normal	Proficient	Concordant	N/A	Normal	Normal	No Somatic Mutation	Benign/None	Benign/None	Benign/None	Gastrointestinal	Colorectal Carcinoma	Colorectal Carcinoma	Normal NGS	v1	STGAv1
151	66	M	MSS	Proficient	Both Normal	Proficient	Concordant	N/A	Normal	Normal	No Somatic Mutation	Benign/None	Benign/None	Benign/None	Gastrointestinal	Colorectal Carcinoma	Colorectal Carcinoma	Normal NGS	v1	STGAv1
152	74	M	MSS	Proficient	Both Normal	Proficient	Concordant	N/A	Normal	Normal	No Somatic Mutation	Benign/None	Benign/None	Benign/None	Gastrointestinal	Colorectal Carcinoma	Colorectal Carcinoma	Normal NGS	v3	STGAv2
153	68	F	MSS	Proficient	Both Normal	Proficient	Concordant	N/A	Normal	Normal	No Somatic Mutation	Benign/None	Benign/None	Benign/None	Gynecologic	Ovarian	Endometrioid	Normal NGS	v1	STGAv1
154	77	M	MSS	Proficient	Both Normal	Proficient	Concordant	N/A	Normal	Normal	No Somatic Mutation	Benign/None	Benign/None	Benign/None	Gastrointestinal	Small bowel carcinoma	Colorectal Carcinoma	Normal NGS	v1	STGAv1
155	68	F	MSS	Proficient	Both Normal	Proficient	Concordant	N/A	Normal	Normal	No Somatic Mutation	Benign/None	Benign/None	Benign/None	Gynecologic	Endometrial Carcinoma	Unknown	Normal NGS	v3	STGAv2
156	51	F	MSS	Proficient	Both Normal	Proficient	Concordant	N/A	Normal	Normal	No Somatic Mutation	Benign/None	Benign/None	Benign/None	Gastrointestinal	Colorectal Carcinoma	Colorectal Carcinoma	Normal NGS	v1	STGAv1
157	64	M	MSI-Low	Proficient	MSI-Low only	Proficient	Concordant	N/A	Normal	Normal	No Somatic Mutation	Benign/None	Benign/None	Benign/None	Gastrointestinal	Colorectal Carcinoma	Colorectal Carcinoma	Normal NGS	v1	STGAv1
158	55	F	MSS	Proficient	Both Normal	Proficient	Concordant	N/A	Normal	Normal	No Somatic Mutation	Benign/None	Benign/None	Benign/None	Gastrointestinal	Colorectal Carcinoma	Colorectal Carcinoma	Normal NGS	v1	STGAv1
159	76	M	MSS	Proficient	Both Normal	Proficient	Concordant	N/A	Normal	Normal	No Somatic Mutation	Benign/None	Benign/None	Benign/None	Gastrointestinal	Colorectal Carcinoma	Colorectal Carcinoma	Normal NGS	v1	STGAv1
160	74	F	MSS	Proficient	Both Normal	Proficient	Concordant	N/A	Normal	Normal	No Somatic Mutation	Benign/None	Benign/None	Benign/None	Gynecologic	Endometrial Carcinoma	Clear Cell	Normal NGS	v1	STGAv1
161	65	M	MSS	Proficient	Both Normal	Proficient	Concordant	N/A	Normal	Normal	No Somatic Mutation	Benign/None	Benign/None	Benign/None	Gastrointestinal	Colorectal Carcinoma	Colorectal Carcinoma	Normal NGS	v1	STGAv1
162	72	F	MSS	Proficient	Both Normal	Proficient	Concordant	N/A	Normal	Normal	No Somatic Mutation	Benign/None	Benign/None	Benign/None	Gastrointestinal	Cholangiocarcinoma	Cholangiocarcinoma	Normal NGS	v3	STGA2018
163	91	M	MSS	Proficient	Both Normal	Proficient	Concordant	N/A	Normal	Normal	No Somatic Mutation	Benign/None	Benign/None	Benign/None	Genitourinary	Urothelial Carcinoma	Urothelial Carcinoma	Normal NGS	v1	STGAv1
164	77	F	MSS	Proficient	Both Normal	Proficient	Concordant	N/A	Normal	Normal	No Somatic Mutation	Benign/None	Benign/None	Benign/None	Gynecologic	Endometrial Carcinoma	Serous	Normal NGS	v1	STGAv1
165	80	M	MSS	Proficient	Both Normal	Proficient	Concordant	N/A	Normal	Normal	No Somatic Mutation	Benign/None	Benign/None	Benign/None	Genitourinary	Urothelial Carcinoma	Urothelial Carcinoma	Normal NGS	v1	STGAv1
166	51	M	MSS	Proficient	Both Normal	Proficient	Concordant	N/A	Normal	Normal	No Somatic Mutation	Benign/None	Benign/None	Benign/None	Miscallenous	Mucoepidermoid carcinoma of parotid gland	Mucoepidermoid carcinoma of parotid gland	Normal NGS	v1	STGAv1
167	64	F	MSS	Proficient	Both Normal	Proficient	Concordant	N/A	Normal	Normal	No Somatic Mutation	Benign/None	Benign/None	Benign/None	Gynecologic	Ovarian	Serous	Normal NGS	v1	STGAv1
168	78	F	MSS	Proficient	Both Normal	Proficient	Concordant	N/A	Normal	Normal	No Somatic Mutation	Benign/None	Benign/None	Benign/None	Gynecologic	Endometrial Carcinoma	Carcionosarcoma	Normal NGS	v1	STGAv1
169	50	M	MSS	Proficient	Both Normal	Proficient	Concordant	N/A	Normal	Normal	No Somatic Mutation	Benign/None	Benign/None	Benign/None	Gastrointestinal	Colorectal Carcinoma	Colorectal Carcinoma	Normal NGS	v1	STGAv1
170	49	M	MSS	Proficient	Both Normal	Proficient	Concordant	N/A	Normal	Normal	No Somatic Mutation	Benign/None	Benign/None	Benign/None	Gastrointestinal	Colorectal Carcinoma	Colorectal Carcinoma	Normal NGS	v3	STGAv2
171	28	F	MSS	Proficient	Both Normal	Proficient	Concordant	N/A	Normal	Normal	No Somatic Mutation	Benign/None	Benign/None	Benign/None	Gastrointestinal	Colorectal Carcinoma	Colorectal Carcinoma	Normal NGS	v1	STGAv1
172	68	F	MSS	Proficient	Both Normal	Proficient	Concordant	N/A	Normal	Normal	No Somatic Mutation	Benign/None	Benign/None	Benign/None	Gynecologic	Malignant Mixed Mullerian Tumor	Malignant Mixed Mullerian Tumor	Normal NGS	v1	STGAv1
173	70	M	MSS	Proficient	Both Normal	Proficient	Concordant	N/A	Normal	Normal	No Somatic Mutation	Benign/None	Benign/None	Benign/None	Gastrointestinal	Colorectal Carcinoma	Colorectal Carcinoma	Normal NGS	v1	STGAv1
174	52	M	MSS	Proficient	Both Normal	Proficient	Concordant	N/A	Normal	Normal	No Somatic Mutation	Benign/None	Benign/None	Benign/None	Gastrointestinal	Colorectal Carcinoma	Colorectal Carcinoma	Normal NGS	v1	STGAv1
175	62	F	MSI-Low	Proficient	MSI-Low only	Proficient	Concordant	N/A	Normal	Normal	No Somatic Mutation	Benign/None	Benign/None	Benign/None	Gynecologic	Ovarian	Serous	Normal NGS	v1	STGAv1
176	58	M	MSS	Proficient	Both Normal	Proficient	Concordant	N/A	Normal	Normal	No Somatic Mutation	Benign/None	Benign/None	Benign/None	Gastrointestinal	Colorectal Carcinoma	Colorectal Carcinoma	Normal NGS	v1	STGAv1
177	53	M	MSS	Proficient	Both Normal	Proficient	Concordant	N/A	Normal	Normal	No Somatic Mutation	Benign/None	Benign/None	Benign/None	Gastrointestinal	Small bowel carcinoma	Poorly differentiated adenocarcinoma	Normal NGS	v1	STGAv1
178	58	M	MSS	Proficient	Both Normal	Proficient	Concordant	N/A	Normal	Normal	No Somatic Mutation	Benign/None	Benign/None	Benign/None	Genitourinary	Urothelial Carcinoma	Urothelial Carcinoma	Normal NGS	v3	STGAv2
179	53	M	MSS	Proficient	Both Normal	Proficient	Concordant	N/A	Normal	Normal	No Somatic Mutation	Benign/None	Benign/None	Benign/None	Gastrointestinal	Colorectal Carcinoma	Colorectal Carcinoma	Normal NGS	v1	STGAv1
180	51	M	MSS	Proficient	Both Normal	Proficient	Concordant	N/A	Normal	Normal	No Somatic Mutation	Benign/None	Benign/None	Benign/None	Genitourinary	Urothelial Carcinoma	Urothelial Carcinoma	Normal NGS	v3	STGA2018
181	58	F	MSS	Proficient	Both Normal	Proficient	Concordant	N/A	Normal	Normal	No Somatic Mutation	Benign/None	Benign/None	Benign/None	Gastrointestinal	Colorectal Carcinoma	Colorectal Carcinoma	Normal NGS	v1	STGAv1
182	71	F	MSS	Proficient	Both Normal	Proficient	Concordant	N/A	Normal	Normal	No Somatic Mutation	Benign/None	Benign/None	Benign/None	Gynecologic	Endometrial Carcinoma	Endometrioid	Normal NGS	v1	STGAv1
183	69	F	MSS	Proficient	Both Normal	Proficient	Concordant	N/A	Normal	Normal	No Somatic Mutation	Benign/None	Benign/None	Benign/None	Gynecologic	Endometrial Carcinoma	Unknown	Normal NGS	v3	STGAv2
184	67	F	MSS	Proficient	Both Normal	Proficient	Concordant	N/A	Normal	Normal	No Somatic Mutation	Benign/None	Benign/None	Benign/None	Gynecologic	Endometrial Carcinoma	Carcionosarcoma	Normal NGS	v1	STGAv1
185	68	F	MSS	Proficient	Both Normal	Proficient	Concordant	N/A	Normal	Normal	No Somatic Mutation	Benign/None	Benign/None	Benign/None	Gastrointestinal	Colorectal Carcinoma	Colorectal Carcinoma	Normal NGS	v3	STGA2018
186	65	M	MSS	Proficient	Both Normal	Proficient	Concordant	N/A	Normal	Normal	No Somatic Mutation	Benign/None	Benign/None	Benign/None	Gastrointestinal	Colorectal Carcinoma	Colorectal Carcinoma	Normal NGS	v1	STGAv1
187	69	M	MSS	Proficient	Both Normal	Proficient	Concordant	N/A	Normal	Normal	No Somatic Mutation	Benign/None	Benign/None	Benign/None	Gastrointestinal	Colorectal Carcinoma	Colorectal Carcinoma	Normal NGS	v3	STGA2018
188	39	F	MSS	Proficient	Both Normal	Proficient	Concordant	N/A	Normal	Normal	No Somatic Mutation	Benign/None	Benign/None	Benign/None	Gastrointestinal	Colorectal Carcinoma	Colorectal Carcinoma	Normal NGS	v1	STGAv1
189	46	F	MSS	Proficient	Both Normal	Proficient	Concordant	N/A	Normal	Normal	No Somatic Mutation	Benign/None	Benign/None	Benign/None	Gastrointestinal	Colorectal Carcinoma	Colorectal Carcinoma	Normal NGS	v1	STGAv1
190	77	F	MSS	Proficient	Both Normal	Proficient	Concordant	N/A	Normal	Normal	No Somatic Mutation	Benign/None	Benign/None	Benign/None	Gynecologic	Endometrial Carcinoma	Unknown	Normal NGS	v3	STGAv2
191	68	F	MSS	Proficient	Both Normal	Proficient	Concordant	N/A	Normal	Normal	No Somatic Mutation	Benign/None	Benign/None	Benign/None	Gastrointestinal	Colorectal Carcinoma	Colorectal Carcinoma	Normal NGS	v1	STGAv1
192	64	F	MSS	Proficient	Both Normal	Proficient	Concordant	N/A	Normal	Normal	No Somatic Mutation	Benign/None	Benign/None	Benign/None	Gynecologic	Endometrial Carcinoma	Clear Cell	Normal NGS	v1	STGAv1
193	50	M	MSS	Proficient	Both Normal	Proficient	Concordant	N/A	Normal	Normal	No Somatic Mutation	Benign/None	Benign/None	Benign/None	Gastrointestinal	Colorectal Carcinoma	Colorectal Carcinoma	Normal NGS	v1	STGAv1
194	68	M	MSS	Proficient	Both Normal	Proficient	Concordant	N/A	Normal	Normal	No Somatic Mutation	Benign/None	Benign/None	Benign/None	Gastrointestinal	Colorectal Carcinoma	Colorectal Carcinoma	Normal NGS	v1	STGAv1
195	74	M	MSS	Proficient	Both Normal	Proficient	Concordant	N/A	Normal	Normal	No Somatic Mutation	Benign/None	Benign/None	Benign/None	Genitourinary	Prostate Adenocarcinoma	Prostate Adenocarcinoma	Normal NGS	v3	STGAv2
196	48	F	MSS	Proficient	Both Normal	Proficient	Concordant	N/A	Normal	Normal	No Somatic Mutation	Benign/None	Benign/None	Benign/None	Gastrointestinal	Colorectal Carcinoma	Colorectal Carcinoma	Normal NGS	v1	STGAv1
197	49	M	MSS	Proficient	Both Normal	Proficient	Concordant	N/A	Normal	Normal	No Somatic Mutation	Benign/None	Benign/None	Benign/None	Gastrointestinal	Colorectal Carcinoma	Colorectal Carcinoma	Normal NGS	v1	STGAv1
198	41	F	MSS	Proficient	Both Normal	Proficient	Concordant	N/A	Normal	Normal	No Somatic Mutation	Benign/None	Benign/None	Benign/None	Endocrine	Neuroendocrine Carcinoma	Neuroendocrine Carcinoma	Normal NGS	v3	STGA2018
199	51	M	MSS	Proficient	Both Normal	Proficient	Concordant	N/A	Normal	Normal	No Somatic Mutation	Benign/None	Benign/None	Benign/None	Genitourinary	Urothelial Carcinoma	Urothelial Carcinoma	Normal NGS	v3	STGA2018
200	75	F	MSS	Proficient	Both Normal	Proficient	Concordant	N/A	Normal	Normal	No Somatic Mutation	Benign/None	Benign/None	Benign/None	Gynecologic	Endometrial Carcinoma	Serous	Normal NGS	v1	STGAv1
201	54	F	MSI-HIGH	dMMR	MSI-H, dMMR	Loss of MLH1 and PMS2	Concordant	No methylation	Normal	Normal	No Somatic Mutation	Benign/None	Benign/None	Benign/None	Gynecologic	Endometrial Carcinoma	Unknown	Normal NGS	v1	STGAv1
202	84	M	MSI-Low	Proficient	MSI-Low only	Proficient	Concordant	N/A	Normal	Normal	No Somatic Mutation	Benign/None	Benign/None	Benign/None	Genitourinary	Urothelial Carcinoma	Urothelial Carcinoma	Normal NGS	v3	STGAv2
203	69	F	MSS	Proficient	Both Normal	Proficient	Concordant	N/A	Normal	Normal	No Somatic Mutation	Benign/None	Benign/None	Benign/None	Gynecologic	Endometrial Carcinoma	Serous	Normal NGS	v1	STGAv1
204	80	F	MSS	Proficient	Both Normal	Proficient	Concordant	N/A	Normal	Normal	No Somatic Mutation	Benign/None	Benign/None	Benign/None	Genitourinary	Urothelial Carcinoma	Urothelial Carcinoma	Normal NGS	v3	STGA2018
205	84	M	MSS	Proficient	Both Normal	Proficient	Concordant	N/A	Normal	Normal	No Somatic Mutation	Benign/None	Benign/None	Benign/None	Gastrointestinal	Pancreatic Carcinoma	Adenocarcinoma	Normal NGS	v1	STGAv1
206	77	M	MSS	Proficient	Both Normal	Proficient	Concordant	N/A	Normal	Normal	No Somatic Mutation	Benign/None	Benign/None	Benign/None	Gastrointestinal	Colorectal Carcinoma	Colorectal Carcinoma	Normal NGS	v1	STGAv1
207	74	F	MSS	Proficient	Both Normal	Proficient	Concordant	N/A	Normal	Normal	No Somatic Mutation	Benign/None	Benign/None	Benign/None	Gynecologic	Endometrial Carcinoma	Unknown	Normal NGS	v1	STGAv1
208	66	F	MSS	Proficient	Both Normal	Proficient	Concordant	N/A	Normal	Normal	No Somatic Mutation	Benign/None	Benign/None	Benign/None	Gynecologic	Endometrial Carcinoma	Endometrioid	Normal NGS	v3	STGA2018
209	61	F	MSS	Proficient	Both Normal	Proficient	Concordant	N/A	Normal	Normal	No Somatic Mutation	Benign/None	Benign/None	Benign/None	Unknown primary	Adenocarcinoma of unknown primary	Mucinous adenocarcinoma	Normal NGS	v1	STGAv1
210	47	F	MSS	Proficient	Both Normal	Proficient	Concordant	N/A	Normal	Normal	No Somatic Mutation	Benign/None	Benign/None	Benign/None	Gynecologic	Endocervical adenocarcinoma	Endocervical adenocarcinoma	Normal NGS	v1	STGAv1
211	65	F	MSS	Proficient	Both Normal	Proficient	Concordant	N/A	Normal	Normal	No Somatic Mutation	Benign/None	Benign/None	Benign/None	Gynecologic	Endometrial Carcinoma	Endometrioid	Normal NGS	v1	STGAv1
212	69	M	MSS	Proficient	Both Normal	Proficient	Concordant	N/A	Normal	Normal	No Somatic Mutation	Benign/None	Benign/None	Benign/None	Genitourinary	Prostate Adenocarcinoma	Prostate Adenocarcinoma	Normal NGS	v1	STGAv1
213	70	M	MSS	Proficient	Both Normal	Proficient	Concordant	N/A	Normal	Normal	No Somatic Mutation	Benign/None	Benign/None	Benign/None	Genitourinary	Prostate Adenocarcinoma	Prostate Adenocarcinoma	Normal NGS	v1	STGAv1
214	58	F	MSI-Low	Equivocal	MSI-L, Eqv IHC	Questionable-MSH6?	Minor Discordance	N/A	Normal	Normal	No Somatic Mutation	Benign/None	Benign/None	Benign/None	Gastrointestinal	Colorectal Carcinoma	Colorectal Carcinoma	Normal NGS	v1	STGAv1
215	56	M	MSS	Proficient	Both Normal	Proficient	Concordant	N/A	Normal	Normal	No Somatic Mutation	Benign/None	Benign/None	Benign/None	Gastrointestinal	Colorectal Carcinoma	Colorectal Carcinoma	Normal NGS	v3	STGAv2
216	83	M	MSS	Proficient	Both Normal	Proficient	Concordant	N/A	Normal	Normal	No Somatic Mutation	Benign/None	Benign/None	Benign/None	Gastrointestinal	Colorectal Carcinoma	Colorectal Carcinoma	Normal NGS	v1	STGAv1
217	52	F	MSS	dMMR	dMMR only	Loss of MSH6	Major Discordance	N/A	Normal	Normal	No Somatic Mutation	Benign/None	Benign/None	Benign/None	Gynecologic	Endometrial Carcinoma	Endometrioid	Normal NGS	v1	STGAv1
218	49	F	MSS	Proficient	Both Normal	Proficient	Concordant	N/A	Normal	Normal	No Somatic Mutation	Benign/None	Benign/None	Benign/None	Gastrointestinal	Colorectal Carcinoma	Colorectal Carcinoma	Normal NGS	v1	STGAv1
219	65	M	MSS	Proficient	Both Normal	Proficient	Concordant	N/A	Normal	Normal	No Somatic Mutation	Benign/None	Benign/None	Benign/None	Genitourinary	Urothelial Carcinoma	Urothelial Carcinoma	Normal NGS	v3	STGA2018
220	46	F	MSS	Proficient	Both Normal	Proficient	Concordant	N/A	Normal	Normal	No Somatic Mutation	Benign/None	Benign/None	Benign/None	Genitourinary	Prostate Adenocarcinoma	Prostate Adenocarcinoma	Normal NGS	v1	STGAv1
221	64	F	MSS	Proficient	Both Normal	Proficient	Concordant	N/A	Normal	Normal	No Somatic Mutation	Benign/None	Benign/None	Benign/None	Genitourinary	Urachal carcinoma	Urachal carcinoma	Normal NGS	v3	STGA2018
222	57	F	MSS	Proficient	Both Normal	Proficient	Concordant	N/A	Normal	Normal	No Somatic Mutation	Benign/None	Benign/None	Benign/None	Gynecologic	Endometrial Carcinoma	Endometrioid	Normal NGS	v1	STGAv1
223	27	F	MSS	Proficient	Both Normal	Proficient	Concordant	N/A	Normal	Normal	No Somatic Mutation	Benign/None	Benign/None	Benign/None	Gynecologic	Endometrial Carcinoma	Unknown	Normal NGS	v1	STGAv1
224	46	F	MSS	Proficient	Both Normal	Proficient	Concordant	N/A	Normal	Normal	No Somatic Mutation	Benign/None	Benign/None	Benign/None	Gastrointestinal	Colorectal Carcinoma	Colorectal Carcinoma	Normal NGS	v3	STGA2018
225	80	M	MSS	Proficient	Both Normal	Proficient	Concordant	N/A	Normal	Normal	No Somatic Mutation	Benign/None	Benign/None	Benign/None	Gastrointestinal	Colorectal Carcinoma	Colorectal Carcinoma	Normal NGS	v1	STGAv1
226	51	M	MSS	Proficient	Both Normal	Proficient	Concordant	N/A	Normal	Normal	No Somatic Mutation	Benign/None	Benign/None	Benign/None	Gynecologic	Ovarian	Serous	Normal NGS	v3	STGAv2
227	62	F	MSS	Proficient	Both Normal	Proficient	Concordant	N/A	Normal	Normal	No Somatic Mutation	Benign/None	Benign/None	Benign/None	Gynecologic	Endometrial Carcinoma	Endometrioid	Normal NGS	v3	STGA2018
228	66	M	MSI-HIGH	dMMR	MSI-H, dMMR	Loss of MLH1 and PMS2	Concordant	No methylation	Normal	Normal	No Somatic Mutation	Benign/None	Benign/None	Benign/None	Genitourinary	Urothelial Carcinoma	Urothelial Carcinoma	Normal NGS	v1	STGAv1
229	56	M	MSS	Proficient	Both Normal	Proficient	Concordant	N/A	Normal	Normal	No Somatic Mutation	Benign/None	Benign/None	Benign/None	Gastrointestinal	Colorectal Carcinoma	Colorectal Carcinoma	Normal NGS	v1	STGAv1
230	52	F	MSS	Proficient	Both Normal	Proficient	Concordant	N/A	Normal	Normal	No Somatic Mutation	Benign/None	Benign/None	Benign/None	Gastrointestinal	Colorectal Carcinoma	Colorectal Carcinoma	Normal NGS	v3	STGA2018
231	75	F	MSS	Proficient	Both Normal	Proficient	Concordant	N/A	Normal	Normal	No Somatic Mutation	Benign/None	Benign/None	Benign/None	Gynecologic	Endometrial Carcinoma	Clear Cell	Normal NGS	v3	STGAv2
232	76	M	MSS	Proficient	Both Normal	Proficient	Concordant	N/A	VUS	MLH1-VUS	NM_000249.3(MLH1):c.1240G>C p.E414Q	Benign/None	Benign/None	Benign/None	Genitourinary	Urothelial Carcinoma	Urothelial Carcinoma	NGS mutation	v3	STGA2018
233	81	F	MSI-HIGH	dMMR	MSI-H, dMMR	Loss of MLH1 and PMS2	Concordant	Detected	Normal	Normal	No Somatic Mutation	Benign/None	Benign/None	Benign/None	Gynecologic	Endometrial Carcinoma	Colorectal Carcinoma	Normal NGS	v1	STGAv1
234	37	M	MSI-HIGH	dMMR	MSI-H, dMMR	Loss of MSH6	Concordant	N/A	Normal	Normal	No Somatic Mutation	Benign/None	Benign/None	Benign/None	Gastrointestinal	Colorectal Carcinoma	Colorectal Carcinoma	Normal NGS	v1	STGAv1
235	66	F	MSS	Proficient	Both Normal	Proficient	Concordant	N/A	Normal	Normal	No Somatic Mutation	Benign/None	Benign/None	Benign/None	Gynecologic	Endometrial Carcinoma	Clear Cell	Normal NGS	v3	STGA2018
236	58	M	MSS	Proficient	Both Normal	Proficient	Concordant	N/A	Normal	Normal	No Somatic Mutation	Benign/None	Benign/None	Benign/None	Gastrointestinal	Colorectal Carcinoma	Colorectal Carcinoma	Normal NGS	v1	STGAv1
237	61	M	MSS	Proficient	Both Normal	Proficient	Concordant	N/A	Normal	Normal	No Somatic Mutation	Benign/None	Benign/None	Benign/None	Gastrointestinal	Small bowel carcinoma	Colorectal Carcinoma	Normal NGS	v1	STGAv1
238	60	F	MSS	Proficient	Both Normal	Proficient	Concordant	N/A	Normal	Normal	No Somatic Mutation	Benign/None	Benign/None	Benign/None	Gynecologic	Endometrial Carcinoma	Colorectal Carcinoma	Normal NGS	v1	STGAv1
239	39	M	MSS	Proficient	Both Normal	Proficient	Concordant	N/A	Pathogenic NULL	MSH2-Null	NM_000251.2(MSH2)c.751G>T p.E251*	Benign/None	Benign/None	Benign/None	Gastrointestinal	Colorectal Carcinoma	Colorectal Carcinoma	NGS mutation	v3	STGA2018
240	36	F	MSS	Proficient	Both Normal	Proficient	Concordant	N/A	Normal	Normal	No Somatic Mutation	Benign/None	Benign/None	Benign/None	Gastrointestinal	Colorectal Carcinoma	Colorectal Carcinoma	Normal NGS	v1	STGAv1
241	63	M	MSS	Equivocal	MSS, Eqv IHC	Questionable-However, the majority of the spindled cells show strong cytoplasmic positivity for MLH1, while the nuclei appear to be negative	Minor Discordance	No methylation	Normal	Normal	No Somatic Mutation	Benign/None	Benign/None	Benign/None	Miscallenous	Melanoma	Melanoma	Normal NGS	v3	STGA2018
242	71	M	MSS	Proficient	Both Normal	Proficient	Concordant	N/A	Normal	Normal	No Somatic Mutation	Benign/None	Benign/None	Benign/None	Gastrointestinal	Colorectal Carcinoma	Colorectal Carcinoma	Normal NGS	v1	STGAv1
243	53	F	MSS	Proficient	Both Normal	Proficient	Concordant	N/A	Normal	Normal	No Somatic Mutation	Benign/None	Benign/None	Benign/None	Gynecologic	Endometrial Carcinoma	Unknown	Normal NGS	v1	STGAv1
244	65	M	MSS	Proficient	Both Normal	Proficient	Concordant	N/A	Normal	Normal	No Somatic Mutation	Benign/None	Benign/None	Benign/None	Gastrointestinal	Colorectal Carcinoma	Colorectal Carcinoma	Normal NGS	v1	STGAv1
245	69	F	MSS	Proficient	Both Normal	Proficient	Concordant	N/A	Normal	Normal	No Somatic Mutation	Benign/None	Benign/None	Benign/None	Gastrointestinal	Colorectal Carcinoma	Colorectal Carcinoma	Normal NGS	v1	STGAv1
246	49	M	MSS	Proficient	Both Normal	Proficient	Concordant	N/A	Normal	Normal	No Somatic Mutation	Benign/None	Benign/None	Benign/None	Gastrointestinal	Colorectal Carcinoma	Colorectal Carcinoma	Normal NGS	v1	STGAv1
247	71	F	MSS	Proficient	Both Normal	Proficient	Concordant	N/A	Normal	Normal	No Somatic Mutation	Benign/None	Benign/None	Benign/None	Gynecologic	Endometrial Carcinoma	Serous	Normal NGS	v3	STGAv2
248	75	F	MSI-Low	dMMR	MSI-L, dMMR	Loss of MSH6	Minor Discordance	N/A	Normal	Normal	No Somatic Mutation	Benign/None	Benign/None	Benign/None	Gastrointestinal	Colorectal Carcinoma	Colorectal Carcinoma	Normal NGS	v1	STGAv1
249	70	F	MSS	Equivocal	MSS, Eqv IHC	Questionable-Focal weak nuclear staining is seen for MSH2 and MSH6 but interpretation is limited due to the lack of positive internal control	Minor Discordance	N/A	Normal	Normal	No Somatic Mutation	Benign/None	Benign/None	Benign/None	Gynecologic	Ovarian	Adenocarcinoma	Normal NGS	v3	STGA2018
250	61	F	MSS	Proficient	Both Normal	Proficient	Concordant	N/A	Normal	Normal	No Somatic Mutation	Benign/None	Benign/None	Benign/None	Gynecologic	Endometrial Carcinoma	Endometrioid	Normal NGS	v1	STGAv1
251	57	M	MSS	Proficient	Both Normal	Proficient	Concordant	N/A	Normal	Normal	No Somatic Mutation	Benign/None	Benign/None	Benign/None	Gastrointestinal	Colorectal Carcinoma	Colorectal Carcinoma	Normal NGS	v1	STGAv1
252	35	F	MSS	Proficient	Both Normal	Proficient	Concordant	N/A	Normal	Normal	No Somatic Mutation	Benign/None	Benign/None	Benign/None	Gastrointestinal	Colorectal Carcinoma	Colorectal Carcinoma	Normal NGS	v1	STGAv1
253	64	F	MSS	Proficient	Both Normal	Proficient	Concordant	N/A	Normal	Normal	No Somatic Mutation	Benign/None	Benign/None	Benign/None	Gastrointestinal	Colorectal Carcinoma	Colorectal Carcinoma	Normal NGS	v1	STGAv1
254	62	M	MSS	Proficient	Both Normal	Proficient	Concordant	N/A	Normal	Normal	No Somatic Mutation	Benign/None	Benign/None	Benign/None	Gastrointestinal	Colorectal Carcinoma	Colorectal Carcinoma	Normal NGS		STGAv2
255	72	F	MSS	Proficient	Both Normal	Proficient	Concordant	N/A	Normal	Normal	No Somatic Mutation	Benign/None	Benign/None	Benign/None	Gynecologic	Endometrial Carcinoma	Serous/Clear cell	Normal NGS	v3	STGA2018
256	69	F	MSI-HIGH	dMMR	MSI-H, dMMR	Loss of MLH1 and PMS2	Concordant	Detected	Normal	Normal	No Somatic Mutation	Benign/None	Benign/None	Benign/None	Gastrointestinal	Colorectal Carcinoma	Colorectal Carcinoma	Normal NGS	v3	STGAv2
257	61	F	MSS	Proficient	Both Normal	Proficient	Concordant	N/A	Normal	Normal	No Somatic Mutation	Benign/None	Benign/None	Benign/None	Gastrointestinal	Colorectal Carcinoma	Colorectal Carcinoma	Normal NGS	v1	STGAv1
258	65	F	MSS	Proficient	Both Normal	Proficient	Concordant	N/A	Normal	Normal	No Somatic Mutation	Benign/None	Benign/None	Benign/None	Gastrointestinal	Colorectal Carcinoma	Colorectal Carcinoma	Normal NGS	v1	STGAv1
259	72	F	MSI-Low	Proficient	MSI-Low only	Proficient	Concordant	N/A	Normal	Normal	No Somatic Mutation	Benign/None	Benign/None	Benign/None	Gastrointestinal	Colorectal Carcinoma	Colorectal Carcinoma	Normal NGS	v1	STGAv1
260	66	M	MSI-Low	dMMR	MSI-L, dMMR	Loss of MLH1 and PMS2	Minor Discordance	Detected	Normal	Normal	No Somatic Mutation	Benign/None	Benign/None	Benign/None	Gynecologic	Endometrial Carcinoma	Endometrioid	Normal NGS	v3	STGAv2
261	64	M	MSS	Proficient	Both Normal	Proficient	Concordant	N/A	Normal	Normal	No Somatic Mutation	Benign/None	Benign/None	Benign/None	Gastrointestinal	Colorectal Carcinoma	Colorectal Carcinoma	Normal NGS	v1	STGAv1
262	66	F	MSS	Proficient	Both Normal	Proficient	Concordant	N/A	Normal	Normal	No Somatic Mutation	Benign/None	Benign/None	Benign/None	Genitourinary	Urothelial Carcinoma	Urothelial Carcinoma	Normal NGS	v3	STGA2018
263	67	F	MSS	Proficient	Both Normal	Proficient	Concordant	N/A	Normal	Normal	No Somatic Mutation	Benign/None	Benign/None	Benign/None	Gastrointestinal	Colorectal Carcinoma	Colorectal Carcinoma	Normal NGS	v1	STGAv1
264	56	M	MSS	Proficient	Both Normal	Proficient	Concordant	N/A	Normal	Normal	No Somatic Mutation	Benign/None	Benign/None	Benign/None	Genitourinary	Urothelial Carcinoma	Urothelial Carcinoma	Normal NGS	v3	STGAv2
265	64	F	MSI-HIGH	Equivocal	MSI-H only	Questionable-MSH6, the IHC staining is inadequate	Minor Discordance	N/A	VUS/VUS	MSH2-VUS	NM_000251.2(MSH2)c.1231A>T p.I411L, MSH2 c.214G>T p.A72S	Benign/None	Benign/None	Benign/None	Gynecologic	Endometrial Carcinoma	Clear Cell/Endometrioid	NGS mutation	v1	STGAv1
266	71	M	MSS	Proficient	Both Normal	Proficient	Concordant	N/A	Normal	Normal	No Somatic Mutation	Benign/None	Benign/None	Benign/None	Genitourinary	RCC	Clear Cell	Normal NGS	v3	STGAv2
267	66	F	MSS	Proficient	Both Normal	Proficient	Concordant	N/A	Normal	Normal	No Somatic Mutation	Benign/None	Benign/None	Benign/None	Gastrointestinal	Colorectal Carcinoma	Colorectal Carcinoma	Normal NGS	v1	STGAv1
268	67	F	MSI-HIGH	dMMR	MSI-H, dMMR	Loss of MLH1 and PMS2	Concordant	Detected	Normal	Normal	No Somatic Mutation	Benign/None	Benign/None	Benign/None	Gynecologic	Endometrial Carcinoma	Unknown	Normal NGS	v1	STGAv1
269	73	F	MSS	Proficient	Both Normal	Proficient	Concordant	N/A	Normal	Normal	No Somatic Mutation	Benign/None	Benign/None	Benign/None	Gastrointestinal	Colorectal Carcinoma	Colorectal Carcinoma	Normal NGS		STGAv1
270	73	F	MSI-HIGH	dMMR	MSI-H, dMMR	Loss of MLH1 and PMS2	Concordant	Detected	Normal	Normal	No Somatic Mutation	Benign/None	Benign/None	Benign/None	Gynecologic	Endometrial Carcinoma	Unknown	Normal NGS	v3	STGAv2
271	65	M	MSS	dMMR	dMMR only	Loss of MSH6	Major Discordance	N/A	Pathogenic NULL	MSH6-Null	NM_000179.2(MSH6)c.3037_3038dupAA p.K1014fs	Benign/None	Benign/None	Benign/None	Endocrine	Neuroendocrine Carcinoma	Neuroendocrine Carcinoma	NGS mutation	v3	STGA2018
272	58	F	MSS	Proficient	Both Normal	Proficient	Concordant	N/A	Normal	Normal	No Somatic Mutation	Benign/None	Benign/None	Benign/None	Gastrointestinal	Colorectal Carcinoma	Colorectal Carcinoma	Normal NGS	v1	STGAv1
273	70	M	MSS	Proficient	Both Normal	Proficient	Concordant	N/A	Normal	Normal	No Somatic Mutation	Benign/None	Benign/None	Benign/None	Gastrointestinal	Pancreatic Carcinoma	Adenocarcinoma	Normal NGS	v3	STGA2018
274	82	M	MSS	Proficient	Both Normal	Proficient	Concordant	N/A	Normal	Normal	No Somatic Mutation	Benign/None	Benign/None	Benign/None	Genitourinary	Urothelial Carcinoma	Urothelial Carcinoma	Normal NGS	v3	STGAv2
275	49	F	MSS	Proficient	Both Normal	Proficient	Concordant	N/A	Normal	Normal	No Somatic Mutation	Benign/None	Benign/None	Benign/None	Gastrointestinal	Colorectal Carcinoma	Colorectal Carcinoma	Normal NGS	v1	STGAv1
276	42	F	MSS	Proficient	Both Normal	Proficient	Concordant	N/A	Normal	Normal	No Somatic Mutation	Benign/None	Benign/None	Benign/None	Gastrointestinal	Colorectal Carcinoma	Colorectal Carcinoma	Normal NGS	v1	STGAv1
277	51	M	MSS	Proficient	Both Normal	Proficient	Concordant	N/A	Normal	Normal	No Somatic Mutation	Benign/None	Benign/None	Benign/None	Gastrointestinal	Colorectal Carcinoma	Colorectal Carcinoma	Normal NGS	v1	STGAv1
278	49	F	MSS	Proficient	Both Normal	Proficient	Concordant	N/A	Normal	Normal	No Somatic Mutation	Benign/None	Benign/None	Benign/None	Gynecologic	Endometrial Carcinoma	Endometrioid	Normal NGS	v3	STGA2018
279	70	F	MSS	Proficient	Both Normal	Proficient	Concordant	N/A	Normal	Normal	No Somatic Mutation	Benign/None	Benign/None	Benign/None	Gynecologic	Endometrial Carcinoma	Endometrioid	Normal NGS	v3	STGA2018
280	58	M	MSS	Proficient	Both Normal	Proficient	Concordant	N/A	Normal	Normal	No Somatic Mutation	Benign/None	Benign/None	Benign/None	Genitourinary	Prostate Adenocarcinoma	Prostate Adenocarcinoma	Normal NGS	v1	STGAv1
281	52	F	MSS	Proficient	Both Normal	Proficient	Concordant	N/A	Normal	Normal	No Somatic Mutation	Benign/None	Benign/None	Benign/None	Gastrointestinal	Colorectal Carcinoma	Colorectal Carcinoma	Normal NGS	v3	STGAv2
282	67	M	MSS	Proficient	Both Normal	Proficient	Concordant	N/A	Normal	Normal	No Somatic Mutation	Benign/None	Benign/None	Benign/None	Genitourinary	Urothelial Carcinoma	Urothelial Carcinoma	Normal NGS	v1	STGAv1
283	60	M	MSS	Proficient	Both Normal	Proficient	Concordant	N/A	Normal	Normal	No Somatic Mutation	Benign/None	Benign/None	Benign/None	Gastrointestinal	Colorectal Carcinoma	Colorectal Carcinoma	Normal NGS	v3	STGAv2
284	63	F	MSS	Proficient	Both Normal	Proficient	Concordant	N/A	Normal	Normal	No Somatic Mutation	Benign/None	Benign/None	Benign/None	Gynecologic	Ovarian	Serous	Normal NGS	v3	STGA2018
285	41	F	MSS	Proficient	Both Normal	Proficient	Concordant	N/A	Normal	Normal	No Somatic Mutation	Benign/None	Benign/None	Benign/None	Gynecologic	Endometrial Carcinoma	Unknown	Normal NGS	v1	STGAv1
286	49	M	MSS	Proficient	Both Normal	Proficient	Concordant	N/A	Normal	Normal	No Somatic Mutation	VUS	PMS2-VUS	NM_000535.7(PMS2):c.2149G>A p.V717M	Gastrointestinal	Colorectal Carcinoma	Colorectal Carcinoma	NGS mutation	v3	STGAv2
287	63	F	MSS	Proficient	Both Normal	Proficient	Concordant	N/A	Normal	Normal	No Somatic Mutation	Benign/None	Benign/None	Benign/None	Gastrointestinal	Colorectal Carcinoma	Colorectal Carcinoma	Normal NGS	v1	STGAv1
288	58	F	MSS	Proficient	Both Normal	Proficient	Concordant	N/A	Normal	Normal	No Somatic Mutation	Benign/None	Benign/None	Benign/None	Gastrointestinal	Colorectal Carcinoma	Colorectal Carcinoma	Normal NGS	v3	STGA2018
289	73	M	MSI-Low	Proficient	MSI-Low only	Proficient	Concordant	N/A	Normal	Normal	No Somatic Mutation	VUS	MLH1-VUS	Mixed VUS and Benign SNPs, CVID 90303, NM_000249.3(MLH1):c.649C>T p.R217C; Benign SNPs, (CVID 41702) NM_000535.7(PMS2):c.1454C>A p.T485K; CVID 41716, NM_000535.7(PMS2):c.59G>A p.R20Q	Gastrointestinal	Colorectal Carcinoma	Colorectal Carcinoma	NGS mutation	v3	STGAv2
290	28	M	MSS	Proficient	Both Normal	Proficient	Concordant	N/A	Normal	Normal	No Somatic Mutation	Benign/None	Benign/None	Benign/None	Gastrointestinal	Colorectal Carcinoma	Colorectal Carcinoma	Normal NGS	v1	STGAv1
291	75	M	MSS	Proficient	Both Normal	Proficient	Concordant	N/A	Normal	Normal	No Somatic Mutation	Benign/None	Benign/None	Benign/None	Gastrointestinal	Colorectal Carcinoma	Colorectal Carcinoma	Normal NGS	v3	STGAv2
292	62	F	MSS	Proficient	Both Normal	Proficient	Concordant	N/A	Normal	Normal	No Somatic Mutation	Benign/None	Benign/None	Benign/None	Gynecologic	Endometrial Carcinoma	Unknown	Normal NGS	v1	STGAv1
293	40	M	MSS	Proficient	Both Normal	Proficient	Concordant	N/A	Normal	Normal	No Somatic Mutation	Benign/None	Benign/None	Benign/None	Gastrointestinal	Colorectal Carcinoma	Colorectal Carcinoma	Normal NGS	v1	STGAv1
294	55	M	MSS	Proficient	Both Normal	Proficient	Concordant	N/A	Normal	Normal	No Somatic Mutation	Benign/None	Benign/None	Benign/None	Gastrointestinal	Colorectal Carcinoma	Colorectal Carcinoma	Normal NGS	v1	STGAv2
295	74	M	MSS	Proficient	Both Normal	Proficient	Concordant	N/A	Normal	Normal	No Somatic Mutation	Benign/None	Benign/None	Benign/None	Gastrointestinal	Colorectal Carcinoma	Colorectal Carcinoma	Normal NGS	v1	STGAv1
296	57	M	MSS	Proficient	Both Normal	Proficient	Concordant	N/A	Normal	Normal	No Somatic Mutation	Benign/None	Benign/None	Benign/None	Gastrointestinal	Colorectal Carcinoma	Colorectal Carcinoma	Normal NGS	v3	STGA2018
297	70	F	MSS	Proficient	Both Normal	Proficient	Concordant	N/A	Normal	Normal	No Somatic Mutation	Benign/None	Benign/None	Benign/None	Gynecologic	Endometrial Carcinoma	Endometrioid	Normal NGS	v3	STGA2018
298	42	F	MSS	Proficient	Both Normal	Proficient	Concordant	N/A	Normal	Normal	No Somatic Mutation	VUS	MSH2-VUS	None, VUS SNP, CVID 455622, NM_000251.3(MSH2):c.904T>A p.L302M	Unknown primary	Adenocarcinoma of unknown primary	Adenocarcinoma	NGS mutation	v1	STGAv1
299	69	F	MSS	Proficient	Both Normal	Proficient	Concordant	N/A	Normal	Normal	No Somatic Mutation	Benign/None	Benign/None	Benign/None	Gastrointestinal	Peritoneal Cancer	Serous	Normal NGS	v3	STGA2018
300	53	M	MSS	Proficient	Both Normal	Proficient	Concordant	N/A	Normal	Normal	No Somatic Mutation	Benign/None	Benign/None	Benign/None	Gastrointestinal	Colorectal Carcinoma	Colorectal Carcinoma	Normal NGS	v1	STGAv1
301	75	F	MSS	Proficient	Both Normal	Proficient	Concordant	N/A	Normal	Normal	No Somatic Mutation	Benign/None	Benign/None	Benign/None	Gastrointestinal	Colorectal Carcinoma	Colorectal Carcinoma	Normal NGS	v1	STGAv1
302	49	F	MSS	Proficient	Both Normal	Proficient	Concordant	N/A	Normal	Normal	No Somatic Mutation	Benign/None	Benign/None	Benign/None	Gastrointestinal	Colorectal Carcinoma	Colorectal Carcinoma	Normal NGS	v1	STGAv1
303	70	M	MSS	Proficient	Both Normal	Proficient	Concordant	N/A	Normal	Normal	No Somatic Mutation	Benign/None	Benign/None	Benign/None	Genitourinary	Urothelial Carcinoma	Urothelial Carcinoma	Normal NGS	v3	STGA2018
304	74	M	MSS	Proficient	Both Normal	Proficient	Concordant	N/A	Normal	Normal	No Somatic Mutation	Benign/None	Benign/None	Benign/None	Gastrointestinal	Colorectal Carcinoma	Colorectal Carcinoma	Normal NGS	v1	STGAv1
305	58	M	MSS	Proficient	Both Normal	Proficient	Concordant	N/A	Normal	Normal	No Somatic Mutation	Benign/None	Benign/None	Benign/None	Gastrointestinal	Colorectal Carcinoma	Colorectal Carcinoma	Normal NGS	v3	STGAv2
306	63	M	MSS	Proficient	Both Normal	Proficient	Concordant	N/A	Normal	Normal	No Somatic Mutation	Benign/None	Benign/None	Benign/None	Genitourinary	Prostate Adenocarcinoma	Prostate Adenocarcinoma	Normal NGS	v1	STGAv1
307	65	F	MSS	Proficient	Both Normal	Proficient	Concordant	N/A	Normal	Normal	No Somatic Mutation	Benign/None	Benign/None	Benign/None	Gynecologic	Endometrial Carcinoma	Unknown	Normal NGS	v3	STGA2018
308	90	F	MSS	Proficient	Both Normal	Proficient	Concordant	N/A	Normal	Normal	No Somatic Mutation	Benign/None	Benign/None	Benign/None	Gastrointestinal	Colorectal Carcinoma	Colorectal Carcinoma	Normal NGS	v1	STGAv1
309	44	F	MSS	Proficient	Both Normal	Proficient	Concordant	N/A	Normal	Normal	No Somatic Mutation	Benign/None	Benign/None	Benign/None	Gastrointestinal	Colorectal Carcinoma	Colorectal Carcinoma	Normal NGS	v1	STGAv1
310	73	F	MSI-HIGH	dMMR	MSI-H, dMMR	Loss of MLH1 and PMS2	Concordant	Detected	Normal	Normal	No Somatic Mutation	Benign/None	Benign/None	Benign/None	Gynecologic	Endometrial Carcinoma	Unknown	Normal NGS	v3	STGAv2
311	57	F	MSS	Proficient	Both Normal	Proficient	Concordant	N/A	Normal	Normal	No Somatic Mutation	Benign/None	Benign/None	Benign/None	Gastrointestinal	Colorectal Carcinoma	Colorectal Carcinoma	Normal NGS	v3	STGA2018
312	70	M	MSS	Proficient	Both Normal	Proficient	Concordant	N/A	Normal	Normal	No Somatic Mutation	Benign/None	Benign/None	Benign/None	Genitourinary	Urothelial Carcinoma	Urothelial Carcinoma	Normal NGS	v3	STGAv2
313	68	M	MSS	Proficient	Both Normal	Proficient	Concordant	N/A	Normal	Normal	No Somatic Mutation	Benign/None	Benign/None	Benign/None	Gastrointestinal	Colorectal Carcinoma	Colorectal Carcinoma	Normal NGS	v3	STGA2018
314	65	M	MSS	Proficient	Both Normal	Proficient	Concordant	N/A	Normal	Normal	No Somatic Mutation	Benign/None	Benign/None	Benign/None	Genitourinary	Prostate Adenocarcinoma	Prostate Adenocarcinoma	Normal NGS	v1	STGAv1
315	70	F	MSS	Proficient	Both Normal	Proficient	Concordant	N/A	Normal	Normal	No Somatic Mutation	Benign/None	Benign/None	Benign/None	Genitourinary	Urothelial Carcinoma	Urothelial Carcinoma	Normal NGS	v1	STGAv1
316	63	F	MSS	Proficient	Both Normal	Proficient	Concordant	N/A	Normal	Normal	No Somatic Mutation	Benign/None	Benign/None	Benign/None	Gastrointestinal	Colorectal Carcinoma	Colorectal Carcinoma	Normal NGS	v1	STGAv1
317	56	F	MSS	Proficient	Both Normal	Proficient	Concordant	N/A	Normal	Normal	No Somatic Mutation	Benign/None	Benign/None	Benign/None	Gastrointestinal	Colorectal Carcinoma	Colorectal Carcinoma	Normal NGS	v3	STGA2018
318	44	M	MSS	Proficient	Both Normal	Proficient	Concordant	N/A	Normal	Normal	No Somatic Mutation	Benign/None	Benign/None	Benign/None	Gastrointestinal	Colorectal Carcinoma	Colorectal Carcinoma	Normal NGS	v1	STGAv1
319	53	M	MSS	Proficient	Both Normal	Proficient	Concordant	N/A	Normal	Normal	No Somatic Mutation	Benign/None	Benign/None	Benign/None	Gastrointestinal	Colorectal Carcinoma	Colorectal Carcinoma	Normal NGS	v1	STGAv1
320	64	F	MSS	Proficient	Both Normal	Proficient	Concordant	N/A	Normal	Normal	No Somatic Mutation	Benign/None	Benign/None	Benign/None	Gynecologic	Ovarian	Serous	Normal NGS	v1	STGAv1
321	72	M	MSI-Low	Proficient	MSI-Low only	Proficient	Concordant	N/A	Normal	Normal	No Somatic Mutation	Benign/None	Benign/None	Benign/None	Gastrointestinal	Colorectal Carcinoma	Colorectal Carcinoma	Normal NGS	v3	STGAv2
322	61	F	MSI-Low	Proficient	MSI-Low only	Proficient	Concordant	N/A	Normal	Normal	No Somatic Mutation	Benign/None	Benign/None	Benign/None	Gynecologic	Endometrial Carcinoma	Endometrioid	Normal NGS	v3	STGA2018
323	45	M	MSS	Proficient	Both Normal	Proficient	Concordant	N/A	Normal	Normal	No Somatic Mutation	Benign/None	Benign/None	Benign/None	Gastrointestinal	Colorectal Carcinoma	Colorectal Carcinoma	Normal NGS	v1	STGAv1
324	60	M	MSS	Proficient	Both Normal	Proficient	Concordant	N/A	Normal	Normal	No Somatic Mutation	Benign/None	Benign/None	Benign/None	Gastrointestinal	Colorectal Carcinoma	Colorectal Carcinoma	Normal NGS	v3	STGA2018
325	75	F	MSS	Proficient	Both Normal	Proficient	Concordant	N/A	Normal	Normal	No Somatic Mutation	Benign/None	Benign/None	Benign/None	Gynecologic	Endometrial Carcinoma	Unknown	Normal NGS	v3	STGAv2
326	71	F	MSS	Proficient	Both Normal	Proficient	Concordant	N/A	Normal	Normal	No Somatic Mutation	Benign/None	Benign/None	Benign/None	Gynecologic	Endometrial Carcinoma	Serous	Normal NGS	v1	STGAv1
327	55	M	MSS	Proficient	Both Normal	Proficient	Concordant	N/A	Normal	Normal	No Somatic Mutation	Benign/None	Benign/None	Benign/None	Genitourinary	Urothelial Carcinoma	Urothelial Carcinoma	Normal NGS	v3	STGA2018
328	57	F	MSS	Proficient	Both Normal	Proficient	Concordant	N/A	Normal	Normal	No Somatic Mutation	Benign/None	Benign/None	Benign/None	Gynecologic	Endometrial Carcinoma	Endometrioid	Normal NGS	v3	STGAv2
329	69	F	MSS	Proficient	Both Normal	Proficient	Concordant	N/A	Normal	Normal	No Somatic Mutation	Benign/None	Benign/None	Benign/None	Gastrointestinal	Colorectal Carcinoma	Colorectal Carcinoma	Normal NGS	v1	STGAv1
330	60	F	MSS	Proficient	Both Normal	Proficient	Concordant	N/A	Normal	Normal	No Somatic Mutation	Benign/None	Benign/None	Benign/None	Gastrointestinal	Colorectal Carcinoma	Colorectal Carcinoma	Normal NGS	v1	STGAv1
331	70	F	MSS	Proficient	Both Normal	Proficient	Concordant	N/A	Normal	Normal	No Somatic Mutation	Benign/None	Benign/None	Benign/None	Gynecologic	Endometrial Carcinoma	Serous	Normal NGS		STGAv2
332	56	F	MSS	Proficient	Both Normal	Proficient	Concordant	N/A	Normal	Normal	No Somatic Mutation	Benign/None	Benign/None	Benign/None	Gastrointestinal	Colorectal Carcinoma	Colorectal Carcinoma	Normal NGS	v3	STGA2018
333	64	F	MSS	Proficient	Both Normal	Proficient	Concordant	N/A	Normal	Normal	No Somatic Mutation	Benign/None	Benign/None	Benign/None	Gastrointestinal	Colorectal Carcinoma	Colorectal Carcinoma	Normal NGS	v1	STGAv1
334	75	F	MSS	Proficient	Both Normal	Proficient	Concordant	N/A	Normal	Normal	No Somatic Mutation	Benign/None	Benign/None	Benign/None	Gastrointestinal	Colorectal Carcinoma	Colorectal Carcinoma	Normal NGS	v1	STGAv1
335	54	M	MSS	Proficient	Both Normal	Proficient	Concordant	N/A	Normal	Normal	No Somatic Mutation	Benign/None	Benign/None	Benign/None	Gastrointestinal	Colorectal Carcinoma	Colorectal Carcinoma	Normal NGS	v3	STGA2018
336	47	M	MSS	Proficient	Both Normal	Proficient	Concordant	N/A	Normal	Normal	No Somatic Mutation	Benign/None	Benign/None	Benign/None	Gastrointestinal	Colorectal Carcinoma	Colorectal Carcinoma	Normal NGS	v1	STGAv1
337	71	M	MSS	Proficient	Both Normal	Proficient	Concordant	N/A	Normal	Normal	No Somatic Mutation	Benign/None	Benign/None	Benign/None	Genitourinary	Urothelial Carcinoma	Urothelial Carcinoma	Normal NGS	v1	STGAv1
338	77	M	MSS	Proficient	Both Normal	Proficient	Concordant	N/A	Normal	Normal	No Somatic Mutation	Benign/None	Benign/None	Benign/None	Gastrointestinal	Colorectal Carcinoma	Colorectal Carcinoma	Normal NGS	v3	STGA2018
339	45	M	MSS	Proficient	Both Normal	Proficient	Concordant	N/A	Normal	Normal	No Somatic Mutation	Benign/None	Benign/None	Benign/None	Gastrointestinal	Colorectal Carcinoma	Colorectal Carcinoma	Normal NGS	v3	STGA2018
340	73	F	MSS	Proficient	Both Normal	Proficient	Concordant	N/A	Normal	Normal	No Somatic Mutation	Benign/None	Benign/None	Benign/None	Gynecologic	Ovarian	Adenocarcinoma	Normal NGS	v3	STGA2018
341	66	M	MSS	Proficient	Both Normal	Proficient	Concordant	N/A	Normal	Normal	No Somatic Mutation	Benign/None	Benign/None	Benign/None	Gastrointestinal	Colorectal Carcinoma	Colorectal Carcinoma	Normal NGS	v3	STGA2018
342	66	F	MSS	Proficient	Both Normal	Proficient	Concordant	N/A	Normal	Normal	No Somatic Mutation	Benign/None	Benign/None	Benign/None	Gynecologic	Endometrial Carcinoma	Serous	Normal NGS	v3	STGA2018
343	62	M	MSS	Proficient	Both Normal	Proficient	Concordant	N/A	VUS	MSH6-VUS	NM_000179.2(MSH6):c.3478G>A p.V1160I	Benign/None	Benign/None	Benign/None	Gastrointestinal	Small bowel carcinoma	Colorectal Carcinoma	NGS mutation		STGAv1
344	69	F	MSS	Proficient	Both Normal	Proficient	Concordant	N/A	Normal	Normal	No Somatic Mutation	Benign/None	Benign/None	Benign/None	Gastrointestinal	Colorectal Carcinoma	Colorectal Carcinoma	Normal NGS	v3	STGA2018
345	67	F	MSS	Proficient	Both Normal	Proficient	Concordant	N/A	Normal	Normal	No Somatic Mutation	Benign/None	Benign/None	Benign/None	Gastrointestinal	Colorectal Carcinoma	Colorectal Carcinoma	Normal NGS	v3	STGA2018
346	51	F	MSS	Proficient	Both Normal	Proficient	Concordant	N/A	Normal	Normal	No Somatic Mutation	Benign/None	Benign/None	Benign/None	Unknown primary	Adenocarcinoma of unknown primary	Poorly differentiated carcinoma	Normal NGS	v3	STGAv2
347	69	M	MSS	Proficient	Both Normal	Proficient	Concordant	N/A	Normal	Normal	No Somatic Mutation	Benign/None	Benign/None	Benign/None	Genitourinary	Urothelial Carcinoma	Urothelial Carcinoma	Normal NGS	v3	STGA2018
348	63	M	MSS	Proficient	Both Normal	Proficient	Concordant	N/A	Normal	Normal	No Somatic Mutation	Benign/None	Benign/None	Benign/None	Gastrointestinal	Colorectal Carcinoma	Colorectal Carcinoma	Normal NGS	v3	STGAv2
349	79	F	MSS	Proficient	Both Normal	Proficient	Concordant	N/A	Normal	Normal	No Somatic Mutation	Benign/None	Benign/None	Benign/None	Gynecologic	Endometrial Carcinoma	Clear Cell	Normal NGS	v3	STGAv2
350	76	M	MSS	Proficient	Both Normal	Proficient	Concordant	N/A	Normal	Normal	No Somatic Mutation	Benign/None	Benign/None	Benign/None	Genitourinary	Urothelial Carcinoma	Urothelial Carcinoma	Normal NGS	v3	STGAv2
351	57	F	MSS	Proficient	Both Normal	Proficient	Concordant	N/A	Normal	Normal	No Somatic Mutation	Benign/None	Benign/None	Benign/None	Gastrointestinal	Colorectal Carcinoma	Colorectal Carcinoma	Normal NGS	v3	STGAv2
352	70	F	MSS	Proficient	Both Normal	Proficient	Concordant	N/A	Normal	Normal	No Somatic Mutation	Benign/None	Benign/None	Benign/None	Gynecologic	Ovarian	Clear Cell	Normal NGS	v3	STGAv2
353	69	F	MSS	Proficient	Both Normal	Proficient	Concordant	N/A	Normal	Normal	No Somatic Mutation	VUS	PMS2-VUS	None, VUS SNP, CVID 41715, NM_000535.7(PMS2):c.572A>G p.Y191C; Likely Benign SNP, CVID 41705, NM_000535.7(PMS2):c.1688G>T p.R563L; CVID ; Benign SNP, CVID 41640, NM_000249.3(MLH1):c.637G>A p.V213M;	Miscallenous	Breast, infiltrating ductal ca	Infiltrating ductal carcinoma	NGS mutation	v3	STGAv2
354	48	M	MSS	Proficient	Both Normal	Proficient	Concordant	N/A	Normal	Normal	No Somatic Mutation	VUS	MSH6-VUS	None, VUS SNP, CVID 41594, NM_000179.2(MSH6):c.3833C>G p.P1278R; Benign SNP, CVID 41703, NM_000535.7(PMS2):c.1531A>G (p.Thr511Ala)	Gastrointestinal	Colorectal Carcinoma	Colorectal Carcinoma	NGS mutation	v3	STGAv2
355	73	M	MSI-HIGH	dMMR	MSI-H, dMMR	Loss of MSH2 and MSH6	Concordant	N/A	Normal	Normal	No Somatic Mutation	Benign/None	Benign/None	Benign/None	Genitourinary	Prostate Adenocarcinoma	Prostate Adenocarcinoma	Normal NGS	v3	STGA2018
356	44	F	MSS	Proficient	Both Normal	Proficient	Concordant	N/A	Normal	Normal	No Somatic Mutation	Benign/None	Benign/None	Benign/None	Gastrointestinal	Colorectal Carcinoma	Colorectal Carcinoma	Normal NGS	v3	STGAv2
357	48	M	MSS	Proficient	Both Normal	Proficient	Concordant	N/A	Normal	Normal	No Somatic Mutation	Benign/None	Benign/None	Benign/None	Gastrointestinal	Colorectal Carcinoma	Colorectal Carcinoma	Normal NGS	v3	STGAv2
358	54	M	MSS	Proficient	Both Normal	Proficient	Concordant	N/A	Normal	Normal	No Somatic Mutation	Benign/None	Benign/None	Benign/None	Genitourinary	Urachal carcinoma	Urachal carcinoma	Normal NGS	v3	STGAv2
359	76	M	MSI-Low	Proficient	MSI-Low only	Proficient	Concordant	N/A	Normal	Normal	No Somatic Mutation	Benign/None	Benign/None	Benign/None	Gastrointestinal	Colorectal Carcinoma	Colorectal Carcinoma	Normal NGS	v3	STGA2018
360	53	M	MSS	Proficient	Both Normal	Proficient	Concordant	N/A	Normal	Normal	No Somatic Mutation	Benign/None	Benign/None	Benign/None	Gastrointestinal	Colorectal Carcinoma	Colorectal Carcinoma	Normal NGS	v3	STGA2018
361	58	F	MSS	Proficient	Both Normal	Proficient	Concordant	N/A	Normal	Normal	No Somatic Mutation	Benign/None	Benign/None	Benign/None	Gynecologic	Ovarian	Clear Cell	Normal NGS	v3	STGA2018
362	76	M	MSS	Proficient	Both Normal	Proficient	Concordant	N/A	Normal	Normal	No Somatic Mutation	Benign/None	Benign/None	Benign/None	Genitourinary	Prostate Adenocarcinoma	Prostate Adenocarcinoma	Normal NGS	v3	STGA2018
363	69	F	MSS	Proficient	Both Normal	Proficient	Concordant	N/A	Normal	Normal	No Somatic Mutation	Benign/None	Benign/None	Benign/None	Gastrointestinal	Colorectal Carcinoma	Colorectal Carcinoma	Normal NGS	v3	STGAv2
364	90	M	MSS	Proficient	Both Normal	Proficient	Concordant	N/A	Normal	Normal	No Somatic Mutation	Benign/None	Benign/None	Benign/None	Gastrointestinal	Colorectal Carcinoma	Colorectal Carcinoma	Normal NGS	v3	STGA2018
365	72	F	MSS	dMMR	dMMR only	Loss of MSH2 and MSH6	Major Discordance	N/A	Normal	Normal	No Somatic Mutation	VUS	MSH6-VUS	None, VUS SNP, CVID 89362, NM_000179.2(MSH6):c.3260C>G p.P1087R	Gastrointestinal	Pancreatic Carcinoma	Adenocarcinoma	NGS mutation	v3	STGA2018
366	69	F	MSS	Proficient	Both Normal	Proficient	Concordant	N/A	Normal	Normal	No Somatic Mutation	Benign/None	Benign/None	Benign/None	Gastrointestinal	Colorectal Carcinoma	Colorectal Carcinoma	Normal NGS	v3	STGAv2
367	33	M	MSS	Proficient	Both Normal	Proficient	Concordant	N/A	Normal	Normal	No Somatic Mutation	Benign/None	Benign/None	Benign/None	Gastrointestinal	Colorectal Carcinoma	Colorectal Carcinoma	Normal NGS	v3	STGA2018
368	46	F	MSS	Proficient	Both Normal	Proficient	Concordant	N/A	Normal	Normal	No Somatic Mutation	Benign/None	Benign/None	Benign/None	Gynecologic	Endometrial Carcinoma	Neuroendocrine	Normal NGS	v3	STGAv2
369	50	F	MSS	Proficient	Both Normal	Proficient	Concordant	N/A	Normal	Normal	No Somatic Mutation	Benign/None	Benign/None	Benign/None	Gastrointestinal	Colorectal Carcinoma	Colorectal Carcinoma	Normal NGS	v3	STGA2018
370	77	M	MSS	Proficient	Both Normal	Proficient	Concordant	N/A	Normal	Normal	No Somatic Mutation	Benign/None	Benign/None	Benign/None	Genitourinary	Urothelial Carcinoma	Urothelial Carcinoma	Normal NGS	v3	STGAv2
371	60	M	MSS	Proficient	Both Normal	Proficient	Concordant	N/A	Normal	Normal	No Somatic Mutation	VUS	MSH6-VUS	None, VUS SNPs, CVID 89218, NM_000179.2(MSH6):c.1729C>T p.R577C; CVID 142561, NM_000535.7(PMS2):c.1243G>A p.V415M; Benign SNP, CVID 41707, NM_000535.7(PMS2):c.1789A>T p.T597S	Gastrointestinal	Pancreatic Carcinoma	Adenocarcinoma	NGS mutation	v3	STGA2018
372	72	F	MSS	Proficient	Both Normal	Proficient	Concordant	N/A	Normal	Normal	No Somatic Mutation	Benign/None	Benign/None	Benign/None	Gynecologic	Endometrial Carcinoma	Clear Cell/Serous/Endometroid	Normal NGS	v3	STGA2018
373	53	M	MSS	Proficient	Both Normal	Proficient	Concordant	N/A	Normal	Normal	No Somatic Mutation	Benign/None	Benign/None	Benign/None	Gastrointestinal	Colorectal Carcinoma	Colorectal Carcinoma	Normal NGS	v3	STGAv2
374	64	M	MSS	Proficient	Both Normal	Proficient	Concordant	N/A	Normal	Normal	No Somatic Mutation	Benign/None	Benign/None	Benign/None	Gastrointestinal	Colorectal Carcinoma	Colorectal Carcinoma	Normal NGS	v3	STGAv2
375	67	M	MSS	Proficient	Both Normal	Proficient	Concordant	N/A	Normal	Normal	No Somatic Mutation	Benign/None	Benign/None	Benign/None	Gastrointestinal	Colorectal Carcinoma	Colorectal Carcinoma	Normal NGS	v3	STGAv2
376	75	F	MSS	Proficient	Both Normal	Proficient	Concordant	N/A	Normal	Normal	No Somatic Mutation	Benign/None	Benign/None	Benign/None	Gynecologic	Endometrial Carcinoma	Clear Cell/Serous/Endometroid	Normal NGS	v3	STGA2018
377	35	F	MSS	Proficient	Both Normal	Proficient	Concordant	N/A	Normal	Normal	No Somatic Mutation	Benign/None	Benign/None	Benign/None	Genitourinary	Urothelial Carcinoma	Urothelial Carcinoma	Normal NGS	v3	STGA2018
378	76	F	MSS	Proficient	Both Normal	Proficient	Concordant	N/A	Normal	Normal	No Somatic Mutation	Benign/None	Benign/None	Benign/None	Gastrointestinal	Colorectal Carcinoma	Colorectal Carcinoma	Normal NGS	v3	STGAv2
379	84	M	MSS	Proficient	Both Normal	Proficient	Concordant	N/A	Normal	Normal	No Somatic Mutation	Benign/None	Benign/None	Benign/None	Genitourinary	Urothelial Carcinoma	Urothelial Carcinoma	Normal NGS	v3	STGA2018
380	83	M	MSS	Proficient	Both Normal	Proficient	Concordant	N/A	Normal	Normal	No Somatic Mutation	Benign/None	Benign/None	Benign/None	Genitourinary	Urothelial Carcinoma	Urothelial Carcinoma	Normal NGS	v3	STGA2018
381	54	F	MSS	Proficient	Both Normal	Proficient	Concordant	N/A	Normal	Normal	No Somatic Mutation	Benign/None	Benign/None	Benign/None	Unknown primary	Adenocarcinoma of unknown primary	Adenocarcinoma	Normal NGS	v3	STGAv2
382	60	F	MSI-HIGH	dMMR	MSI-H, dMMR	Loss of MLH1 and PMS2	Concordant	Detected	Normal	Normal	No Somatic Mutation	Benign/None	Benign/None	Benign/None	Gynecologic	Endometrial Carcinoma	Endometrioid	Normal NGS	v3	STGA2018
383	62	F	MSS	Proficient	Both Normal	Proficient	Concordant	N/A	Normal	Normal	No Somatic Mutation	Benign/None	Benign/None	Benign/None	Gynecologic	Endometrial Carcinoma	Serous	Normal NGS	v3	STGA2018
384	62	F	MSS	Proficient	Both Normal	Proficient	Concordant	N/A	Normal	Normal	No Somatic Mutation	Benign/None	Benign/None	Benign/None	Gastrointestinal	Colorectal Carcinoma	Colorectal Carcinoma	Normal NGS	v3	STGAv2
385	50	F	MSS	Proficient	Both Normal	Proficient	Concordant	N/A	Normal	Normal	No Somatic Mutation	Benign/None	Benign/None	Benign/None	Gastrointestinal	Colorectal Carcinoma	Colorectal Carcinoma	Normal NGS	v3	STGAv2
386	89	M	MSS	Proficient	Both Normal	Proficient	Concordant	N/A	Normal	Normal	No Somatic Mutation	Benign/None	Benign/None	Benign/None	Genitourinary	Urothelial Carcinoma	Urothelial Carcinoma	Normal NGS	v3	STGAv2
387	75	F	MSS	Proficient	Both Normal	Proficient	Concordant	N/A	Normal	Normal	No Somatic Mutation	Benign/None	Benign/None	Benign/None	Gastrointestinal	Gastric Cancer	Adenocarcinoma	Normal NGS	v3	STGAv2
388	37	F	MSS	Proficient	Both Normal	Proficient	Concordant	N/A	Normal	Normal	No Somatic Mutation	Benign/None	Benign/None	Benign/None	Gynecologic	Endometrial Carcinoma	Endometrioid	Normal NGS	v3	STGAv2
389	48	M	MSS	Proficient	Both Normal	Proficient	Concordant	N/A	Normal	Normal	No Somatic Mutation	Benign/None	Benign/None	Benign/None	Gastrointestinal	Colorectal Carcinoma	Colorectal Carcinoma	Normal NGS	v3	STGA2018
390	44	F	MSS	Proficient	Both Normal	Proficient	Concordant	N/A	Normal	Normal	No Somatic Mutation	Benign/None	Benign/None	Benign/None	Gynecologic	Endometrial Carcinoma	Unknown	Normal NGS	v3	STGA2018
391	82	F	MSS	Proficient	Both Normal	Proficient	Concordant	N/A	Normal	Normal	No Somatic Mutation	Benign/None	Benign/None	Benign/None	Gastrointestinal	Colorectal Carcinoma	Colorectal Carcinoma	Normal NGS	v3	STGAv2
392	51	F	MSS	Proficient	Both Normal	Proficient	Concordant	N/A	Normal	Normal	No Somatic Mutation	Benign/None	Benign/None	Benign/None	Gastrointestinal	Colorectal Carcinoma	Colorectal Carcinoma	Normal NGS	v3	STGAv2
393	59	F	MSS	Proficient	Both Normal	Proficient	Concordant	N/A	Normal	Normal	No Somatic Mutation	VUS	MLH1-VUS	None, VUS SNP, CVID 232668, NM_000249.3(MLH1):c.887T>C p.L296S	Gastrointestinal	Colorectal Carcinoma	Colorectal Carcinoma	NGS mutation	v3	STGAv2
394	75	F	MSS	Proficient	Both Normal	Proficient	Concordant	N/A	VUS	MSH2-VUS	NM_000251.3(MSH2):c.2075G>T p.G692V	Benign/None	Benign/None	Benign/None	Gastrointestinal	Cholangiocarcinoma	Cholangiocarcinoma	NGS mutation		STGAv1
395	75	F	MSS	Proficient	Both Normal	Proficient	Concordant	N/A	Normal	Normal	No Somatic Mutation	Benign/None	Benign/None	Benign/None	Gynecologic	Endometrial Carcinoma	Endometrioid	Normal NGS	v3	STGAv2
396	52	M	MSS	Proficient	Both Normal	Proficient	Concordant	N/A	Normal	Normal	No Somatic Mutation	Benign/None	Benign/None	Benign/None	Genitourinary	Urothelial Carcinoma	Urothelial Carcinoma	Normal NGS	v3	STGAv2
397	60	M	MSS	Proficient	Both Normal	Proficient	Concordant	N/A	Normal	Normal	No Somatic Mutation	Benign/None	Benign/None	Benign/None	Genitourinary	Prostate Adenocarcinoma	Prostate Adenocarcinoma	Normal NGS	v3	STGAv2
398	70	F	MSS	Proficient	Both Normal	Proficient	Concordant	N/A	Normal	Normal	No Somatic Mutation	Benign/None	Benign/None	Benign/None	Genitourinary	Urothelial Carcinoma	Urothelial Carcinoma	Normal NGS	v3	STGA2018
399	68	M	MSI-HIGH	dMMR	MSI-H, dMMR	Loss of MSH2 and MSH6	Concordant	N/A	Normal	Normal	No Somatic Mutation	Benign/None	Benign/None	Benign/None	Genitourinary	Prostate Adenocarcinoma	Prostate Adenocarcinoma	Normal NGS	v3	STGA2018
400	71	M	MSS	Proficient	Both Normal	Proficient	Concordant	N/A	Normal	Normal	No Somatic Mutation	Benign/None	Benign/None	Benign/None	Gastrointestinal	Colorectal Carcinoma	Colorectal Carcinoma	Normal NGS	v3	STGAv2
401	58	M	MSS	Proficient	Both Normal	Proficient	Concordant	N/A	Normal	Normal	No Somatic Mutation	Benign/None	Benign/None	Benign/None	Gastrointestinal	Colorectal Carcinoma	Colorectal Carcinoma	Normal NGS	v3	STGAv2
402	62	M	MSS	Proficient	Both Normal	Proficient	Concordant	N/A	Normal	Normal	No Somatic Mutation	Benign/None	Benign/None	Benign/None	Genitourinary	Urothelial Carcinoma	Urothelial Carcinoma	Normal NGS	v3	STGAv2
403	78	M	MSS	Proficient	Both Normal	Proficient	Concordant	N/A	Normal	Normal	No Somatic Mutation	Benign/None	Benign/None	Benign/None	Genitourinary	Urothelial Carcinoma	Urothelial Carcinoma	Normal NGS	v3	STGAv2
404	68	F	MSS	Proficient	Both Normal	Proficient	Concordant	N/A	Normal	Normal	No Somatic Mutation	Benign/None	Benign/None	Benign/None	Gastrointestinal	Pancreatic Carcinoma	Adenocarcinoma	Normal NGS	v3	STGAv2
405	65	F	MSI-HIGH	dMMR	MSI-H, dMMR	Loss of MLH1 and PMS2	Concordant	N/A	Normal	Normal	No Somatic Mutation	Benign/None	Benign/None	Benign/None	Gynecologic	Endometrial Carcinoma	Endometrioid	Normal NGS	v3	STGA2018
406	52	F	MSS	Proficient	Both Normal	Proficient	Concordant	N/A	Normal	Normal	No Somatic Mutation	Benign/None	Benign/None	Benign/None	Gynecologic	Endometrial Carcinoma	Endometrioid	Normal NGS	v3	STGAv2
407	77	M	MSS	Proficient	Both Normal	Proficient	Concordant	N/A	Normal	Normal	No Somatic Mutation	Benign/None	Benign/None	Benign/None	Genitourinary	Urothelial Carcinoma	Urothelial Carcinoma	Normal NGS	v3	STGAv2
408	42	M	MSS	Proficient	Both Normal	Proficient	Concordant	N/A	Normal	Normal	No Somatic Mutation	Benign/None	Benign/None	Benign/None	Gastrointestinal	Colorectal Carcinoma	Colorectal Carcinoma	Normal NGS	v3	STGAv2
409	68	F	MSS	Proficient	Both Normal	Proficient	Concordant	N/A	Normal	Normal	No Somatic Mutation	Benign/None	Benign/None	Benign/None	Gynecologic	Endometrial Carcinoma	Unknown	Normal NGS	v3	STGAv2
410	33	F	MSS	Proficient	Both Normal	Proficient	Concordant	N/A	Normal	Normal	No Somatic Mutation	Benign/None	Benign/None	Benign/None	Gynecologic	Endometrial Carcinoma	Unknown	Normal NGS	v3	STGAv2
411	70	M	MSS	Proficient	Both Normal	Proficient	Concordant	N/A	Normal	Normal	No Somatic Mutation	Benign/None	Benign/None	Benign/None	Gynecologic	Endometrial Carcinoma	Endometrioid	Normal NGS	v3	STGAv2
412	66	F	MSS	Proficient	Both Normal	Proficient	Concordant	N/A	Normal	Normal	No Somatic Mutation	Benign/None	Benign/None	Benign/None	Gastrointestinal	Colorectal Carcinoma	Colorectal Carcinoma	Normal NGS	v3	STGAv2
413	56	F	MSS	Proficient	Both Normal	Proficient	Concordant	N/A	Normal	Normal	No Somatic Mutation	Benign/None	Benign/None	Benign/None	Gynecologic	Endometrial Carcinoma	Endometrioid	Normal NGS	v3	STGAv2
414	63	M	MSS	Proficient	Both Normal	Proficient	Concordant	N/A	Normal	Normal	No Somatic Mutation	Benign/None	Benign/None	Benign/None	Gastrointestinal	Colorectal Carcinoma	Colorectal Carcinoma	Normal NGS	v3	STGAv2
415	48	F	MSS	Proficient	Both Normal	Proficient	Concordant	N/A	Normal	Normal	No Somatic Mutation	VUS	PMS2-VUS	None, VUS SNP, CVID 232923, NM_000535.7(PMS2):c.1718C>A p.T573N; Benign SNP, CVID 41716, NM_000535.7(PMS2):c.59G>A p.R20Q	Gynecologic	Endometrial Carcinoma	Endometrioid	NGS mutation	v3	STGAv2
416	47	F	MSS	Proficient	Both Normal	Proficient	Concordant	N/A	Normal	Normal	No Somatic Mutation	Benign/None	Benign/None	Benign/None	Gynecologic	Ovarian	Serous	Normal NGS	v3	STGAv2
417	79	F	MSS	Proficient	Both Normal	Proficient	Concordant	N/A	Normal	Normal	No Somatic Mutation	Benign/None	Benign/None	Benign/None	Gynecologic	Ovarian	Serous	Normal NGS	v3	STGAv2
418	60	M	MSS	Proficient	Both Normal	Proficient	Concordant	N/A	Normal	Normal	No Somatic Mutation	Benign/None	Benign/None	Benign/None	Gastrointestinal	Colorectal Carcinoma	Colorectal Carcinoma	Normal NGS	v3	STGA2018
419	34	F	MSS	Proficient	Both Normal	Proficient	Concordant	N/A	Normal	Normal	No Somatic Mutation	Benign/None	Benign/None	Benign/None	Gastrointestinal	Colorectal Carcinoma	Colorectal Carcinoma	Normal NGS	v3	STGAv2
420	71	F	MSS	Proficient	Both Normal	Proficient	Concordant	N/A	Normal	Normal	No Somatic Mutation	Benign/None	Benign/None	Benign/None	Gynecologic	Endometrial Carcinoma	Clear Cell/Serous	Normal NGS	v3	STGAv2
421	53	M	MSS	Proficient	Both Normal	Proficient	Concordant	N/A	Normal	Normal	No Somatic Mutation	Benign/None	Benign/None	Benign/None	Gastrointestinal	Colorectal Carcinoma	Colorectal Carcinoma	Normal NGS	v3	STGAv2
422	73	F	MSS	Proficient	Both Normal	Proficient	Concordant	N/A	Normal	Normal	No Somatic Mutation	Benign/None	Benign/None	Benign/None	Gynecologic	Endometrial Carcinoma	Serous	Normal NGS	v3	STGAv2
423	40	F	MSS	Proficient	Both Normal	Proficient	Concordant	N/A	Normal	Normal	No Somatic Mutation	VUS	MSH6-VUS	None, VUS SNP, CVID 182620, NM_000179.2(MSH6):c.1190A>G p.Y397C	Gynecologic	Ovarian	Clear Cell	NGS mutation	v3	STGAv2
424	38	M	MSS	Proficient	Both Normal	Proficient	Concordant	N/A	Normal	Normal	No Somatic Mutation	Benign/None	Benign/None	Benign/None	Gastrointestinal	Colorectal Carcinoma	Colorectal Carcinoma	Normal NGS	v3	STGAv2
425	76	M	MSS	Proficient	Both Normal	Proficient	Concordant	N/A	Normal	Normal	No Somatic Mutation	Benign/None	Benign/None	Benign/None	Gastrointestinal	Colorectal Carcinoma	Colorectal Carcinoma	Normal NGS	v3	STGA2018
426	63	F	MSS	Proficient	Both Normal	Proficient	Concordant	N/A	Normal	Normal	No Somatic Mutation	Benign/None	Benign/None	Benign/None	Gynecologic	Endometrial Carcinoma	Endometrioid	Normal NGS	v3	STGA2018
427	32	F	MSS	Proficient	Both Normal	Proficient	Concordant	N/A	Normal	Normal	No Somatic Mutation	Benign/None	Benign/None	Benign/None	Gastrointestinal	Cholangiocarcinoma	Cholangiocarcinoma	Normal NGS	v3	STGA2018
428	89	F	MSS	Proficient	Both Normal	Proficient	Concordant	N/A	Normal	Normal	No Somatic Mutation	Benign/None	Benign/None	Benign/None	Gynecologic	Endometrial Carcinoma	Unknown	Normal NGS	v3	STGA2018
429	42	F	MSS	Equivocal	MSS, Eqv IHC	Questionable 30% are negative for MLH1 and PMS2	Minor Discordance	No methylation	Normal	Normal	No Somatic Mutation	VUS	MSH2-VUS	None, VUS SNP, CVID 184810, NM_000251.3(MSH2):c.74G>A p.G25D	Gynecologic	Ovarian	Undifferentiated Adenocarcinoma	NGS mutation	v3	STGAv2
430	66	F	MSS	Proficient	Both Normal	Proficient	Concordant	N/A	Normal	Normal	No Somatic Mutation	Benign/None	Benign/None	Benign/None	Gastrointestinal	Colorectal Carcinoma	Colorectal Carcinoma	Normal NGS	v3	STGAv2
431	73	F	MSS	Proficient	Both Normal	Proficient	Concordant	N/A	Normal	Normal	No Somatic Mutation	Benign/None	Benign/None	Benign/None	Endocrine	Neuroendocrine Carcinoma	Colorectal Carcinoma	Normal NGS	v3	STGAv2
432	59	F	MSS	Proficient	Both Normal	Proficient	Concordant	N/A	Normal	Normal	No Somatic Mutation	Benign/None	Benign/None	Benign/None	Gynecologic	Endometrial Carcinoma	Unknown	Normal NGS	v3	STGA2018
433	83	M	MSI-HIGH	dMMR	MSI-H, dMMR	Loss of MSH2	Concordant	N/A	VUS	MSH6-VUS	NM_000179.2(MSH6)c.2561_2563del p.K854del	Benign/None	Benign/None	Benign/None	Genitourinary	Prostate Adenocarcinoma	Prostate Adenocarcinoma	NGS mutation	v3	STGA2018
434	67	M	MSS	Proficient	Both Normal	Proficient	Concordant	N/A	Normal	Normal	No Somatic Mutation	Benign/None	Benign/None	Benign/None	Genitourinary	Urothelial Carcinoma	Urothelial Carcinoma	Normal NGS	v3	STGA2018
435	58	M	MSS	Proficient	Both Normal	Proficient	Concordant	N/A	Normal	Normal	No Somatic Mutation	Benign/None	Benign/None	Benign/None	Gastrointestinal	Colorectal Carcinoma	Colorectal Carcinoma	Normal NGS	v3	STGA2018
436	41	M	MSS	Proficient	Both Normal	Proficient	Concordant	N/A	Normal	Normal	No Somatic Mutation	Benign/None	Benign/None	Benign/None	Gastrointestinal	Colorectal Carcinoma	Colorectal Carcinoma	Normal NGS	v3	STGAv2
437	66	M	MSS	Proficient	Both Normal	Proficient	Concordant	N/A	Normal	Normal	No Somatic Mutation	Benign/None	Benign/None	Benign/None	Genitourinary	Urothelial Carcinoma	Urothelial Carcinoma	Normal NGS	v3	STGA2018
438	71	F	MSS	Proficient	Both Normal	Proficient	Concordant	N/A	Normal	Normal	No Somatic Mutation	VUS	MLH1-VUS	None, VUS SNP, CVID 90082, NM_000249.3(MLH1):c.2174G>A p.R725H; Benign SNP, CVID 41702, NM_000535.7(PMS2):c.1454C>A p.T485K	Genitourinary	Urothelial Carcinoma	Urothelial Carcinoma	NGS mutation	v3	STGA2018
439	41	F	MSS	Proficient	Both Normal	Proficient	Concordant	N/A	Normal	Normal	No Somatic Mutation	VUS	MSH6-VUS	None, VUS SNP, CVID 2199556, NM_000179.2(MSH6):c.2320C>G p.L774V; Benign SNP, CVID 17090, NM_000249.3(MLH1):c.1733A>G p.?	Gastrointestinal	Colorectal Carcinoma	Colorectal Carcinoma	NGS mutation	v3	STGA2018
440	60	M	MSS	Proficient	Both Normal	Proficient	Concordant	N/A	Normal	Normal	No Somatic Mutation	Benign/None	Benign/None	Benign/None	Gastrointestinal	Colorectal Carcinoma	Colorectal Carcinoma	Normal NGS	v3	STGAv2
441	51	M	MSS	Proficient	Both Normal	Proficient	Concordant	N/A	Normal	Normal	No Somatic Mutation	Benign/None	Benign/None	Benign/None	Genitourinary	Urothelial Carcinoma	Urothelial Carcinoma	Normal NGS	v3	STGA2018
442	56	F	MSS	Proficient	Both Normal	Proficient	Concordant	N/A	Normal	Normal	No Somatic Mutation	Benign/None	Benign/None	Benign/None	Gastrointestinal	Colorectal Carcinoma	Colorectal Carcinoma	Normal NGS	v3	STGA2018
443	66	F	MSS	Proficient	Both Normal	Proficient	Concordant	N/A	Normal	Normal	No Somatic Mutation	Benign/None	Benign/None	Benign/None	Gynecologic	Endometrial Carcinoma	Poorly differentiated carcinoma	Normal NGS	v3	STGA2018
444	54	F	MSS	Proficient	Both Normal	Proficient	Concordant	N/A	Normal	Normal	No Somatic Mutation	Benign/None	Benign/None	Benign/None	Endocrine	Neuroendocrine Carcinoma	Neuroendocrine tumor	Normal NGS	v3	STGAv2
445	68	F	MSS	Proficient	Both Normal	Proficient	Concordant	N/A	Normal	Normal	No Somatic Mutation	Benign/None	Benign/None	Benign/None	Gynecologic	Ovarian	Serous	Normal NGS	v3	STGAv2
446	59	M	MSS	Proficient	Both Normal	Proficient	Concordant	N/A	Normal	Normal	No Somatic Mutation	Benign/None	Benign/None	Benign/None	Genitourinary	Prostate Adenocarcinoma	Prostate Adenocarcinoma	Normal NGS	v3	STGA2018
447	52	F	MSS	Proficient	Both Normal	Proficient	Concordant	N/A	Normal	Normal	No Somatic Mutation	Benign/None	Benign/None	Benign/None	Genitourinary	Urothelial Carcinoma	Urothelial Carcinoma	Normal NGS	v3	STGAv2
448	76	F	MSI-HIGH	dMMR	MSI-H, dMMR	Loss of MLH1 and MSH2	Concordant	N/A	VUS	MSH2-VUS	NM_000251.2(MSH2)c.2469T>G p.D823E	Benign/None	Benign/None	Benign/None	Genitourinary	Urothelial Carcinoma	Urothelial Carcinoma	NGS mutation	v3	STGA2018
449	74	F	MSS	Proficient	Both Normal	Proficient	Concordant	N/A	Normal	Normal	No Somatic Mutation	Benign/None	Benign/None	Benign/None	Gynecologic	Ovarian	Serous	Normal NGS	v3	STGAv2
450	71	F	MSS	Proficient	Both Normal	Proficient	Concordant	N/A	Normal	Normal	No Somatic Mutation	Benign/None	Benign/None	Benign/None	Gynecologic	Endometrial Carcinoma	Adenocarcinoma	Normal NGS	v3	STGAv2
451	59	F	MSS	Proficient	Both Normal	Proficient	Concordant	N/A	Normal	Normal	No Somatic Mutation	Benign/None	Benign/None	Benign/None	Gynecologic	Ovarian	Serous/Clear cell	Normal NGS	v3	STGAv2
452	54	M	MSS	Proficient	Both Normal	Proficient	Concordant	N/A	Normal	Normal	No Somatic Mutation	Benign/None	Benign/None	Benign/None	Gastrointestinal	Colorectal Carcinoma	Colorectal Carcinoma	Normal NGS	v3	STGAv2
453	82	F	MSS	Proficient	Both Normal	Proficient	Concordant	N/A	Normal	Normal	No Somatic Mutation	Benign/None	Benign/None	Benign/None	Gastrointestinal	Colorectal Carcinoma	Colorectal Carcinoma	Normal NGS	v3	STGA2018
454	80	F	MSI-HIGH	dMMR	MSI-H, dMMR	Loss of MLH1 and PMS2	Concordant	N/A	Normal	Normal	No Somatic Mutation	Benign/None	Benign/None	Benign/None	Gastrointestinal	Colorectal Carcinoma	Colorectal Carcinoma	Normal NGS	v3	STGA2018
455	61	F	MSS	Proficient	Both Normal	Proficient	Concordant	N/A	Normal	Normal	No Somatic Mutation	Benign/None	Benign/None	Benign/None	Gynecologic	Ovarian	Clear	Normal NGS	v3	STGA2018
456	57	F	MSS	Proficient	Both Normal	Proficient	Concordant	N/A	Normal	Normal	No Somatic Mutation	Benign/None	Benign/None	Benign/None	Gastrointestinal	Colorectal Carcinoma	Colorectal Carcinoma	Normal NGS	v3	STGA2018
457	71	F	MSI-Low	Proficient	MSI-Low only	Proficient	Concordant	N/A	Normal	Normal	No Somatic Mutation	Benign/None	Benign/None	Benign/None	Gynecologic	Endometrial Carcinoma	Endometrioid	Normal NGS	v3	STGA2018
458	56	F	MSS	Proficient	Both Normal	Proficient	Concordant	N/A	Normal	Normal	No Somatic Mutation	Benign/None	Benign/None	Benign/None	Gastrointestinal	Colorectal Carcinoma	Colorectal Carcinoma	Normal NGS	v3	STGA2018
459	68	F	MSS	Proficient	Both Normal	Proficient	Concordant	N/A	Normal	Normal	No Somatic Mutation	Benign/None	Benign/None	Benign/None	Gynecologic	Endometrial Carcinoma	Serous	Normal NGS	v3	STGA2018
460	56	F	MSS	Proficient	Both Normal	Proficient	Concordant	N/A	Normal	Normal	No Somatic Mutation	Benign/None	Benign/None	Benign/None	Gynecologic	Endometrial Carcinoma	Unknown	Normal NGS	v3	STGA2018
461	65	M	MSS	Proficient	Both Normal	Proficient	Concordant	N/A	Normal	Normal	No Somatic Mutation	Benign/None	Benign/None	Benign/None	Gastrointestinal	Pancreatic Carcinoma	Adenocarcinoma	Normal NGS	v3	STGA2018
462	71	M	MSS	Proficient	Both Normal	Proficient	Concordant	N/A	Normal	Normal	No Somatic Mutation	Benign/None	Benign/None	Benign/None	Gastrointestinal	Colorectal Carcinoma	Colorectal Carcinoma	Normal NGS	v3	STGA2018
463	74	F	MSS	Proficient	Both Normal	Proficient	Concordant	N/A	Normal	Normal	No Somatic Mutation	Benign/None	Benign/None	Benign/None	Gynecologic	Endometrial Carcinoma	Clear cell	Normal NGS	v3	STGA2018
464	60	M	MSS	Proficient	Both Normal	Proficient	Concordant	N/A	Normal	Normal	No Somatic Mutation	Benign/None	Benign/None	Benign/None	Gastrointestinal	Colorectal Carcinoma	Colorectal Carcinoma	Normal NGS	v3	STGA2018
465	69	F	MSS	Proficient	Both Normal	Proficient	Concordant	N/A	Normal	Normal	No Somatic Mutation	Benign/None	Benign/None	Benign/None	Gynecologic	Ovarian	Serous	Normal NGS	v3	STGA2018
466	63	F	MSS	Proficient	Both Normal	Proficient	Concordant	N/A	Normal	Normal	No Somatic Mutation	Benign/None	Benign/None	Benign/None	Gynecologic		Clear Cell	Normal NGS	v3	STGA2018
467	75	F	MSS	Proficient	Both Normal	Proficient	Concordant	N/A	Normal	Normal	No Somatic Mutation	Benign/None	Benign/None	Benign/None	Gynecologic	Endometrial Carcinoma	Clear Cell	Normal NGS	v3	STGA2018
468	74	M	MSS	Proficient	Both Normal	Proficient	Concordant	N/A	Normal	Normal	No Somatic Mutation	Benign/None	Benign/None	Benign/None	Genitourinary	Urothelial Carcinoma	Urothelial Carcinoma	Normal NGS	v3	STGA2018
469	45	F	MSI-HIGH	dMMR	MSI-H, dMMR	Loss of MLH1 and PMS2	Concordant	N/A	Normal	Normal	No Somatic Mutation	Benign/None	Benign/None	Benign/None	Gynecologic	Endometrial Carcinoma	Serous	Normal NGS	v3	STGA2018
470	61	M	MSS	Proficient	Both Normal	Proficient	Concordant	N/A	Normal	Normal	No Somatic Mutation	Benign/None	Benign/None	Benign/None	Gastrointestinal	Colorectal Carcinoma	Colorectal Carcinoma	Normal NGS	v3	STGA2018
471	77	F	MSS	Proficient	Both Normal	Proficient	Concordant	N/A	Normal	Normal	No Somatic Mutation	Benign/None	Benign/None	Benign/None	Genitourinary	Urothelial Carcinoma	Urothelial Carcinoma	Normal NGS	v3	STGA2018
472	72	M	MSS	Proficient	Both Normal	Proficient	Concordant	N/A	Normal	Normal	No Somatic Mutation	VUS	MSH6-VUS	None, VUS SNP, CVID 231340, NM_000179.2(MSH6):c.1406A>G p.Y469C; Benign SNP, CVID 41707, NM_000535.7(PMS2):c.1789A>T p.T597S,	Gastrointestinal	Pancreatic Carcinoma	Adenocarcinoma	NGS mutation	v3	STGA2018
473	65	M	MSS	Proficient	Both Normal	Proficient	Concordant	N/A	Normal	Normal	No Somatic Mutation	Benign/None	Benign/None	Benign/None	Gynecologic	Ovarian/Fallopian Tube	Serous	Normal NGS	v3	STGA2018
474	59	M	MSS	Proficient	Both Normal	Proficient	Concordant	N/A	Normal	Normal	No Somatic Mutation	Benign/None	Benign/None	Benign/None	Gastrointestinal	Colorectal Carcinoma	Colorectal Carcinoma	Normal NGS	v3	STGA2018
475	52	F	MSS	Proficient	Both Normal	Proficient	Concordant	N/A	Normal	Normal	No Somatic Mutation	Benign/None	Benign/None	Benign/None	Unknown primary	Adenocarcinoma of unknown primary	Poorly differentiated carcinoma	Normal NGS	v3	STGA2018
476	70	M	MSS	Proficient	Both Normal	Proficient	Concordant	N/A	Normal	Normal	No Somatic Mutation	Benign/None	Benign/None	Benign/None	Gastrointestinal	Colorectal Carcinoma	Colorectal Carcinoma	Normal NGS	v3	STGA2018
477	52	F	MSS	Proficient	Both Normal	Proficient	Concordant	N/A	Normal	Normal	No Somatic Mutation	Benign/None	Benign/None	Benign/None	Gastrointestinal	Small bowel carcinoma	Colorectal Carcinoma	Normal NGS	v3	STGA2018
478	52	F	MSS	Proficient	Both Normal	Proficient	Concordant	N/A	Normal	Normal	No Somatic Mutation	Benign/None	Benign/None	Benign/None	Gastrointestinal	Colorectal Carcinoma	Colorectal Carcinoma	Normal NGS	v3	STGA2018
479	56	F	MSS	Proficient	Both Normal	Proficient	Concordant	N/A	Normal	Normal	No Somatic Mutation	Benign/None	Benign/None	Benign/None	Gastrointestinal	Colorectal Carcinoma	Colorectal Carcinoma	Normal NGS	v3	STGA2018
480	32	F	MSI-HIGH	dMMR	MSI-H, dMMR	Loss of MSH2	Concordant	N/A	Normal	Normal	No Somatic Mutation	Pathogenic	MSH2-Null	Pathogenic Germline Mutation, CVID 9083, NM_000251.3(MSH2):c.2470C>T p.Q824*	Gynecologic	Cervix	Squamous cell neoplasm	NGS mutation	v3	STGA2018
481	42	M	MSS	Proficient	Both Normal	Proficient	Concordant	N/A	Normal	Normal	No Somatic Mutation	Benign/None	Benign/None	Benign/None	Gastrointestinal	Colorectal Carcinoma	Colorectal Carcinoma	Normal NGS	v3	STGA2018
482	55	M	MSS	Proficient	Both Normal	Proficient	Concordant	N/A	Normal	Normal	No Somatic Mutation	Benign/None	Benign/None	Benign/None	Gastrointestinal	Colorectal Carcinoma	Colorectal Carcinoma	Normal NGS	v3	STGA2018
483	72	M	MSS	Proficient	Both Normal	Proficient	Concordant	N/A	Normal	Normal	No Somatic Mutation	Benign/None	Benign/None	Benign/None	Gastrointestinal	Colorectal Carcinoma	Colorectal Carcinoma	Normal NGS	v3	STGA2018
484	53	M	MSS	Proficient	Both Normal	Proficient	Concordant	N/A	Normal	Normal	No Somatic Mutation	Benign/None	Benign/None	Benign/None	Gastrointestinal	Colorectal Carcinoma	Colorectal Carcinoma	Normal NGS	v3	STGA2018
485	45	F	MSS	Proficient	Both Normal	Proficient	Concordant	N/A	Normal	Normal	No Somatic Mutation	Benign/None	Benign/None	Benign/None	Gynecologic	Endometrial Carcinoma	Endometrioid	Normal NGS	v3	STGA2018
486	73	M	MSS	Proficient	Both Normal	Proficient	Concordant	N/A	Normal	Normal	No Somatic Mutation	Benign/None	Benign/None	Benign/None	Genitourinary	Urothelial Carcinoma	Urothelial Carcinoma	Normal NGS	v3	STGA2018
487	44	M	MSS	Proficient	Both Normal	Proficient	Concordant	N/A	Normal	Normal	No Somatic Mutation	Benign/None	Benign/None	Benign/None	Gastrointestinal	Colorectal Carcinoma	Colorectal Carcinoma	Normal NGS	v3	STGA2018
488	74	F	MSS	Proficient	Both Normal	Proficient	Concordant	N/A	Normal	Normal	No Somatic Mutation	Benign/None	Benign/None	Benign/None	Gastrointestinal	Colorectal Carcinoma	Colorectal Carcinoma	Normal NGS	v3	STGA2018
489	75	M	MSS	Proficient	Both Normal	Proficient	Concordant	N/A	Normal	Normal	No Somatic Mutation	Benign/None	Benign/None	Benign/None	Genitourinary	Urothelial Carcinoma	Urothelial Carcinoma	Normal NGS	v3	STGA2018
490	63	F	MSS	Proficient	Both Normal	Proficient	Concordant	N/A	VUS	MSH2-VUS	NM_000251.2(MSH2):c.2275G>C p.G759R	Benign/None	Benign/None	Benign/None	Gynecologic	Ovarian	Serous	NGS mutation	v3	STGA2018
491	58	F	MSS	Proficient	Both Normal	Proficient	Concordant	N/A	Normal	Normal	No Somatic Mutation	Benign/None	Benign/None	Benign/None	Gastrointestinal	Colorectal Carcinoma	Colorectal Carcinoma	Normal NGS	v3	STGA2018
492	72	M	MSS	Proficient	Both Normal	Proficient	Concordant	N/A	Normal	Normal	No Somatic Mutation	Benign/None	Benign/None	Benign/None	Genitourinary	Urachal carcinoma	Urachal carcinoma	Normal NGS	v3	STGA2018
493	76	M	MSS	Proficient	Both Normal	Proficient	Concordant	N/A	Normal	Normal	No Somatic Mutation	VUS	MLH1-VUS	None, VUS SNP, CVID 90176, NM_000249.3(MLH1):c.347C>A p.T116K	Gastrointestinal	Colorectal Carcinoma	Colorectal Carcinoma	NGS mutation	v3	STGA2018
494	67	M	MSS	Proficient	Both Normal	Proficient	Concordant	N/A	Normal	Normal	No Somatic Mutation	Benign/None	Benign/None	Benign/None	Gastrointestinal	Colorectal Carcinoma	Colorectal Carcinoma	Normal NGS	v3	STGA2018
495	69	M	MSS	Proficient	Both Normal	Proficient	Concordant	N/A	Normal	Normal	No Somatic Mutation	Benign/None	Benign/None	Benign/None	Gastrointestinal	Colorectal Carcinoma	Colorectal Carcinoma	Normal NGS	v3	STGA2018
496	41	F	MSS	Proficient	Both Normal	Proficient	Concordant	N/A	Normal	Normal	No Somatic Mutation	Benign/None	Benign/None	Benign/None	Unknown primary	Adenocarcinoma of unknown primary	Colorectal Carcinoma	Normal NGS	v3	STGA2018
497	47	F	MSS	Proficient	Both Normal	Proficient	Concordant	N/A	Normal	Normal	No Somatic Mutation	Benign/None	Benign/None	Benign/None	Gastrointestinal	Colorectal Carcinoma	Colorectal Carcinoma	Normal NGS	v3	STGA2018
498	70	F	MSS	Proficient	Both Normal	Proficient	Concordant	N/A	Normal	Normal	No Somatic Mutation	Benign/None	Benign/None	Benign/None	Gynecologic	Endometrial Carcinoma	Unknown	Normal NGS	v3	STGA2018
499	52	M	MSS	Proficient	Both Normal	Proficient	Concordant	N/A	Normal	Normal	No Somatic Mutation	Benign/None	Benign/None	Benign/None	Gastrointestinal	Colorectal Carcinoma	Colorectal Carcinoma	Normal NGS	v3	STGA2018
500	67	F	MSS	Proficient	Both Normal	Proficient	Concordant	N/A	Normal	Normal	No Somatic Mutation	Benign/None	Benign/None	Benign/None	Gastrointestinal	Colorectal Carcinoma	Colorectal Carcinoma	Normal NGS	v3	STGA2018
501	44	F	MSS	Proficient	Both Normal	Proficient	Concordant	N/A	Normal	Normal	No Somatic Mutation	Benign/None	Benign/None	Benign/None	Gastrointestinal	Colorectal Carcinoma	Colorectal Carcinoma	Normal NGS	v3	STGA2018
502	60	F	MSS	Proficient	Both Normal	Proficient	Concordant	N/A	Normal	Normal	No Somatic Mutation	Benign/None	Benign/None	Benign/None	Gynecologic	Malignant Mixed Mullerian Tumor	Malignant Mixed Mullerian Tumor	Normal NGS	v3	STGA2018
503	27	M	MSS	Proficient	Both Normal	Proficient	Concordant	N/A	Normal	Normal	No Somatic Mutation	Benign/None	Benign/None	Benign/None	Gastrointestinal	Colorectal Carcinoma	Colorectal Carcinoma	Normal NGS	v3	STGA2018
504	59	F	MSS	Proficient	Both Normal	Proficient	Concordant	N/A	Normal	Normal	No Somatic Mutation	Benign/None	Benign/None	Benign/None	Gastrointestinal	Pancreatic Carcinoma	Pancreatic Carcinoma	Normal NGS	v3	STGA2018
505	80	M	MSS	Proficient	Both Normal	Proficient	Concordant	N/A	Normal	Normal	No Somatic Mutation	Benign/None	Benign/None	Benign/None	Genitourinary	Urothelial Carcinoma	Urothelial Carcinoma	Normal NGS	v3	STGA2018
506	74	F	MSS	Proficient	Both Normal	Proficient	Concordant	N/A	Normal	Normal	No Somatic Mutation	VUS	MSH6-VUS	VUS SNP, CVID 41590, NM_000179.2(MSH6):c.1867C>G p.P623A	Gynecologic	Ovarian	Serous	NGS mutation	v3	STGA2018
507	57	F	MSI-HIGH	Proficient	MSI-H only	Proficient	Major Discordance	N/A	Normal	Normal	No Somatic Mutation	VUS	MSH6-VUS	VUS SNP, CVID 237215, NM_000179.2(MSH6):c.818G>T p.G273V	Gynecologic	Endometrial Carcinoma	Endometrioid	NGS mutation	v3	STGA2018
508	66	M	MSS	Proficient	Both Normal	Proficient	Concordant	N/A	Normal	Normal	No Somatic Mutation	Benign/None	Benign/None	Benign/None	Genitourinary	Urothelial Carcinoma	Urothelial Carcinoma	Normal NGS	v3	STGA2018
509	67	M	MSS	Proficient	Both Normal	Proficient	Concordant	N/A	Normal	Normal	No Somatic Mutation	Benign/None	Benign/None	Benign/None	Genitourinary	Urothelial Carcinoma	Urothelial Carcinoma	Normal NGS	v3	STGA2018
510	76	M	MSS	Proficient	Both Normal	Proficient	Concordant	N/A	Normal	Normal	No Somatic Mutation	Benign/None	Benign/None	Benign/None	Gastrointestinal	Colorectal Carcinoma	Colorectal Carcinoma	Normal NGS	v3	STGA2018
511	58	F	MSS	Proficient	Both Normal	Proficient	Concordant	N/A	Normal	Normal	No Somatic Mutation	Benign/None	Benign/None	Benign/None	Gynecologic	Endometrial Carcinoma	Endometrioid	Normal NGS	v3	STGA2018
512	54	M	MSI-Low	Proficient	MSI-Low only	Proficient	Concordant	N/A	VUS	MSH2-VUS	NM_000251.2(MSH2) c.564G>T p.E188D	Benign/None	Benign/None	Benign/None	Gastrointestinal	Colorectal Carcinoma	Colorectal Carcinoma	NGS mutation	v3	STGA2018
513	59	M	MSS	Proficient	Both Normal	Proficient	Concordant	N/A	Normal	Normal	No Somatic Mutation	Benign/None	Benign/None	Benign/None	Genitourinary	Urothelial Carcinoma	Urothelial Carcinoma	Normal NGS	v3	STGA2018
514	58	M	MSS	Proficient	Both Normal	Proficient	Concordant	N/A	Normal	Normal	No Somatic Mutation	Benign/None	Benign/None	Benign/None	Genitourinary	Urothelial Carcinoma	Urothelial Carcinoma	Normal NGS	v3	STGA2018
515	44	F	MSI-HIGH	dMMR	MSI-H, dMMR	Loss of MLH1 and PMS2	Concordant	No methylation	Normal	Normal	No Somatic Mutation	Benign/None	Benign/None	Benign/None	Gynecologic	Endometrial Carcinoma	Endometrioid	Normal NGS	v3	STGA2018
516	57	F	MSI-Low	Proficient	MSI-Low only	Proficient	Concordant	N/A	Normal	Normal	No Somatic Mutation	Benign/None	Benign/None	Benign/None	Gynecologic	Endometrial Carcinoma	Serous/Endometrioid	Normal NGS	v3	STGA2018
517	51	M	MSI-HIGH	dMMR	MSI-H, dMMR	Loss of MLH1 and PMS2	Concordant	No methylation	Normal	Normal	No Somatic Mutation	Benign/None	Benign/None	Benign/None	Gastrointestinal	Pancreatic Carcinoma	Adenosquamous carcinoma	Normal NGS	v3	STGA2018
518	36	M	MSS	Proficient	Both Normal	Proficient	Concordant	N/A	Normal	Normal	No Somatic Mutation	Benign/None	Benign/None	Benign/None	Genitourinary	Non-seminonatous germ cell tumor	Yolk sac	Normal NGS	v3	STGA2018
519	39	F	MSS	Proficient	Both Normal	Proficient	Concordant	N/A	Normal	Normal	No Somatic Mutation	Benign/None	Benign/None	Benign/None	Gastrointestinal	Cholangiocarcinoma	Cholangiocarcinoma	Normal NGS	v3	STGA2018
520	56	F	MSS	Proficient	Both Normal	Proficient	Concordant	N/A	Normal	Normal	No Somatic Mutation	Benign/None	Benign/None	Benign/None	Gynecologic	Endometrial Carcinoma	Clear Cell/Endometrioid	Normal NGS	v3	STGA2018
521	67	F	MSI-Low	Proficient	MSI-Low only	Proficient	Concordant	N/A	Normal	Normal	No Somatic Mutation	Benign/None	Benign/None	Benign/None	Gynecologic	Ovarian	Serous	Normal NGS	v3	STGA2018
522	69	M	MSS	Proficient	Both Normal	Proficient	Concordant	N/A	Pathogenic NULL	MSH6-Null	NM_000179.2(MSH6)c.1070_1088del p.D357fs	Benign/None	Benign/None	Benign/None	Genitourinary	Urothelial Carcinoma	Urothelial Carcinoma	NGS mutation	v3	STGAv2
523	73	F	MSS	Proficient	Both Normal	Proficient	Concordant	N/A	Normal	Normal	No Somatic Mutation	Benign/None	Benign/None	Benign/None	Gastrointestinal	Colorectal Carcinoma	Colorectal Carcinoma	Normal NGS	v3	STGA2018
524	49	M	MSS	Proficient	Both Normal	Proficient	Concordant	N/A	Normal	Normal	No Somatic Mutation	Benign/None	Benign/None	Benign/None	Gastrointestinal	Colorectal Carcinoma	Colorectal Carcinoma	Normal NGS	v3	STGA2018
525	54	F	MSI-HIGH	dMMR	MSI-H, dMMR	Loss of MSH2 and MSH6	Concordant	N/A	Pathogenic NULL	MSH2-Null	NM_000251.2(MSH2) c.520G>T p.G174*	Pathogenic	MSH2-Null	Pathogenic Germline Mutation, CVID 90957, NM_000251.3(MSH2):c.2335dupA p.M779fs*8	Gastrointestinal	Colorectal Carcinoma	Colorectal Carcinoma	NGS mutation	v3	STGA2018
526	59	M	MSI-HIGH	dMMR	MSI-H, dMMR	Loss of MLH1 and PMS2	Concordant	N/A	Normal	Normal	No Somatic Mutation	Pathogenic	MSH6-Null	Pathogenic Germline Mutation, CVID 455242, NM_000179.2(MSH6):c.3238del p.L1080fs*10; Likely Benign SNP, CVID 41635, NM_000249.3(MLH1):c.1742C>T p.P581L	Gynecologic	Endometrial Carcinoma	Unknown	NGS mutation	v3	STGA2018
527	28	M	MSS	Proficient	Both Normal	Proficient	Concordant	N/A	Normal	Normal	No Somatic Mutation	Benign/None	Benign/None	Benign/None	Gastrointestinal	Colorectal Carcinoma	Colorectal Carcinoma	Normal NGS	v3	STGA2018
528	36	M	MSS	Proficient	Both Normal	Proficient	Concordant	N/A	Normal	Normal	No Somatic Mutation	Benign/None	Benign/None	Benign/None	Gastrointestinal	Small bowel carcinoma	Colorectal Carcinoma	Normal NGS	v3	STGA2018
529	77	F	MSS	Proficient	Both Normal	Proficient	Concordant	N/A	Normal	Normal	No Somatic Mutation	Benign/None	Benign/None	Benign/None	Gastrointestinal	Colorectal Carcinoma	Colorectal Carcinoma	Normal NGS	v3	STGA2018
530	68	M	MSS	Proficient	Both Normal	Proficient	Concordant	N/A	Normal	Normal	No Somatic Mutation	Benign/None	Benign/None	Benign/None	Gastrointestinal	Colorectal Carcinoma	Colorectal Carcinoma	Normal NGS	v3	STGA2018
531	35	M	MSS	Proficient	Both Normal	Proficient	Concordant	N/A	Normal	Normal	No Somatic Mutation	Benign/None	Benign/None	Benign/None	Endocrine	Adrenal Cortical Carcinoma	Adrenal Cortical Carcinoma	Normal NGS	v3	STGA2018
532	62	F	MSS	Proficient	Both Normal	Proficient	Concordant	N/A	Normal	Normal	No Somatic Mutation	Benign/None	Benign/None	Benign/None	Gastrointestinal	Pancreatic Carcinoma	Pancreatic Carcinoma	Normal NGS	v3	STGA2018
533	71	F	MSS	Proficient	Both Normal	Proficient	Concordant	N/A	Normal	Normal	No Somatic Mutation	Benign/None	Benign/None	Benign/None	Gynecologic	Endometrial Carcinoma	Serous	Normal NGS	v3	STGA2018
534	62	M	MSS	dMMR	dMMR only	Loss of MSH2 and MSH6	Major Discordance	N/A	Normal	Normal	No Somatic Mutation	Benign/None	Benign/None	Benign/None	Genitourinary	Prostate Adenocarcinoma	Prostate Adenocarcinoma	Normal NGS	v3	STGA2018
535	67	F	MSS	Proficient	Both Normal	Proficient	Concordant	N/A	Normal	Normal	No Somatic Mutation	Benign/None	Benign/None	Benign/None	Gastrointestinal	Colorectal Carcinoma	Colorectal Carcinoma	Normal NGS	v3	STGA2018
536	59	F	MSS	Proficient	Both Normal	Proficient	Concordant	N/A	Normal	Normal	No Somatic Mutation	Benign/None	Benign/None	Benign/None	Gastrointestinal	Colorectal Carcinoma	Colorectal Carcinoma	Normal NGS	v3	STGA2018
537	66	M	MSS	Proficient	Both Normal	Proficient	Concordant	N/A	Normal	Normal	No Somatic Mutation	Benign/None	Benign/None	Benign/None	Gastrointestinal	Colorectal Carcinoma	Colorectal Carcinoma	Normal NGS	v3	STGA2018
538	41	F	MSS	Proficient	Both Normal	Proficient	Concordant	N/A	Normal	Normal	No Somatic Mutation	Benign/None	Benign/None	Benign/None	Gastrointestinal	Colorectal Carcinoma	Colorectal Carcinoma	Normal NGS	v3	STGA2018
539	68	M	MSS	Proficient	Both Normal	Proficient	Concordant	N/A	Normal	Normal	No Somatic Mutation	Benign/None	Benign/None	Benign/None	Genitourinary	Urothelial Carcinoma	Urothelial Carcinoma	Normal NGS	v3	STGA2018
540	35	F	MSS	Proficient	Both Normal	Proficient	Concordant	N/A	Normal	Normal	No Somatic Mutation	Benign/None	Benign/None	Benign/None	Gastrointestinal	Colorectal Carcinoma	Colorectal Carcinoma	Normal NGS	v3	STGA2018
541	42	F	MSS	Proficient	Both Normal	Proficient	Concordant	N/A	Normal	Normal	No Somatic Mutation	Benign/None	Benign/None	Benign/None	Gastrointestinal	Colorectal Carcinoma	Colorectal Carcinoma	Normal NGS	v3	STGA2018
542	58	F	MSS	Proficient	Both Normal	Proficient	Concordant	N/A	VUS/VUS/VUS	MSH6-VUS	NM_000179.2(MSH6):c.1168G>A p.D390N NM_000179.2(MSH6):c.1904G>T p.R635I;NM_000179.2(MSH6):c.3992G>A	Benign/None	Benign/None	Benign/None	Gastrointestinal	Colorectal Carcinoma	Colorectal Carcinoma	NGS mutation	v3	STGA2018
543	66	F	MSS	Proficient	Both Normal	Proficient	Concordant	N/A	Normal	Normal	No Somatic Mutation	Benign/None	Benign/None	Benign/None	Gastrointestinal	Colorectal Carcinoma	Colorectal Carcinoma	Normal NGS	v3	STGA2018
544	58	M	MSS	Proficient	Both Normal	Proficient	Concordant	N/A	Normal	Normal	No Somatic Mutation	Benign/None	Benign/None	Benign/None	Gastrointestinal	Colorectal Carcinoma	Colorectal Carcinoma	Normal NGS	v3	STGA2018
545	53	M	MSS	Proficient	Both Normal	Proficient	Concordant	N/A	Normal	Normal	No Somatic Mutation	Benign/None	Benign/None	Benign/None	Gastrointestinal	Colorectal Carcinoma	Colorectal Carcinoma	Normal NGS	v3	STGA2018
546	71	M	MSI-Low	Proficient	MSI-Low only	Proficient	Concordant	N/A	Normal	Normal	No Somatic Mutation	Benign/None	Benign/None	Benign/None	Gastrointestinal	Colorectal Carcinoma	Colorectal Carcinoma	Normal NGS	v3	STGA2018
547	72	F	MSS	Proficient	Both Normal	Proficient	Concordant	N/A	Normal	Normal	No Somatic Mutation	Benign/None	Benign/None	Benign/None	Gynecologic	Ovarian	Clear cell	Normal NGS	v3	STGA2018
548	49	F	MSS	Proficient	Both Normal	Proficient	Concordant	N/A	Normal	Normal	No Somatic Mutation	Benign/None	Benign/None	Benign/None	Genitourinary	Urothelial Carcinoma	Urothelial Carcinoma	Normal NGS	v3	STGA2018
549	47	F	MSS	Proficient	Both Normal	Proficient	Concordant	N/A	Normal	Normal	No Somatic Mutation	Benign/None	Benign/None	Benign/None	Gynecologic	Endometrial Stromal Sarcoma	Endometrial Stromal Sarcoma	Normal NGS	v3	STGA2018
550	79	F	MSS	Proficient	Both Normal	Proficient	Concordant	N/A	Normal	Normal	No Somatic Mutation	Benign/None	Benign/None	Benign/None	Genitourinary	Urothelial Carcinoma	Urothelial Carcinoma	Normal NGS	v3	STGA2018
551	51	M	MSS	Proficient	Both Normal	Proficient	Concordant	N/A	Normal	Normal	No Somatic Mutation	Benign/None	Benign/None	Benign/None	Gastrointestinal	Colorectal Carcinoma	Colorectal Carcinoma	Normal NGS	v3	STGA2018
552	50	F	MSS	Proficient	Both Normal	Proficient	Concordant	N/A	Normal	Normal	No Somatic Mutation	Benign/None	Benign/None	Benign/None	Genitourinary	Squamous cell neoplasm	Squamous cell neoplasm	Normal NGS	v3	STGA2018
553	60	F	MSI-HIGH	dMMR	MSI-H, dMMR	Loss of MLH1 and PMS2	Concordant	Detected	Normal	Normal	No Somatic Mutation	Benign/None	Benign/None	Benign/None	Gynecologic	Endometrial Carcinoma	Endometrioid	Normal NGS	v3	STGA2018
554	62	F	MSS	dMMR	dMMR only	Loss of MLH1 and PMS2	Major Discordance	N/A	Normal	Normal	No Somatic Mutation	Benign/None	Benign/None	Benign/None	Unknown primary	Epitheloid neoplasm of unkown primary	Epitheloid neoplasm	Normal NGS	v3	STGA2018
555	65	M	MSS	Proficient	Both Normal	Proficient	Concordant	N/A	Normal	Normal	No Somatic Mutation	Benign/None	Benign/None	Benign/None	Gastrointestinal	Colorectal Carcinoma	Colorectal Carcinoma	Normal NGS	v3	STGA2018
556	64	F	MSS	Proficient	Both Normal	Proficient	Concordant	N/A	Normal	Normal	No Somatic Mutation	Benign/None	Benign/None	Benign/None	Gastrointestinal	Colorectal Carcinoma	Colorectal Carcinoma	Normal NGS	v3	STGA2018
557	46	F	MSS	Proficient	Both Normal	Proficient	Concordant	N/A	Normal	Normal	No Somatic Mutation	Benign/None	Benign/None	Benign/None	Gastrointestinal	Colorectal Carcinoma	Colorectal Carcinoma	Normal NGS	v3	STGA2018
558	39	F	MSS	Proficient	Both Normal	Proficient	Concordant	N/A	Normal	Normal	No Somatic Mutation	Benign/None	Benign/None	Benign/None	Endocrine	Adrenal Cortical Carcinoma	Adrenal Cortical Carcinoma	Normal NGS	v3	STGA2018
559	64	F	MSI-HIGH	dMMR	MSI-H, dMMR	Loss of MLH1 and PMS2	Concordant	No methylation	Pathogenic NULL	MLH1-Null	NM_000249.3(MLH1) c.1830_1831del p.I611fs; NM_000249.3(MLH1)c.213_215del p.E71del	Benign/None	Benign/None	Benign/None	Gynecologic	Endometrial Carcinoma	Unknown	NGS mutation	v3	STGA2018
560	57	M	MSS	Proficient	Both Normal	Proficient	Concordant	N/A	Normal	Normal	No Somatic Mutation	Benign/None	Benign/None	Benign/None	Genitourinary	Urothelial Carcinoma	Urothelial Carcinoma	Normal NGS	v3	STGA2018
561	69	F	MSS	Proficient	Both Normal	Proficient	Concordant	N/A	Normal	Normal	No Somatic Mutation	Benign/None	Benign/None	Benign/None	Genitourinary	Urothelial Carcinoma	Urothelial Carcinoma	Normal NGS	v3	STGA2018
562	60	F	MSS	Proficient	Both Normal	Proficient	Concordant	N/A	Pathogenic NULL	MSH2-Null	NM_000251.2(MSH2):c.1147C>T p.R383*	Benign/None	Benign/None	Benign/None	Genitourinary	Urothelial Carcinoma	Urothelial Carcinoma	NGS mutation	v3	STGA2018
563	69	M	MSI-Low	Proficient	MSI-Low only	Proficient	Concordant	N/A	Normal	Normal	No Somatic Mutation	Benign/None	Benign/None	Benign/None	Gastrointestinal	Esophogeal Cancer	Adenocarcinoma	Normal NGS	v3	STGA2018
564	39	F	MSS	Proficient	Both Normal	Proficient	Concordant	N/A	Normal	Normal	No Somatic Mutation	Benign/None	Benign/None	Benign/None	Gastrointestinal	Colorectal Carcinoma	Colorectal Carcinoma	Normal NGS	v3	STGA2018
565	41	M	MSS	Proficient	Both Normal	Proficient	Concordant	N/A	Normal	Normal	No Somatic Mutation	VUS	MLH1-VUS	VUS-NM_000249.4(MLH1):c.1013A>G (p.Asn338Ser)	Gastrointestinal	Colorectal Carcinoma	Colorectal Carcinoma	NGS mutation	v3	STGA2018
566	43	F	MSS	Proficient	Both Normal	Proficient	Concordant	N/A	Normal	Normal	No Somatic Mutation	Benign/None	Benign/None	Benign/None	Gynecologic	Ovarian	Mucinous adenocarcinoma	Normal NGS	v3	STGA2018
567	54	M	MSI-HIGH	dMMR	MSI-H, dMMR	Loss of PMS2	Concordant	N/A	VUS	PMS2-VUS	NM_000535.5(PMS2) c.881G>C p.R294P	Benign/None	Benign/None	Benign/None	Gastrointestinal	Colorectal Carcinoma	Colorectal Carcinoma	NGS mutation	v3	STGA2018
568	82	F	MSS	Proficient	Both Normal	Proficient	Concordant	N/A	Normal	Normal	No Somatic Mutation	Benign/None	Benign/None	Benign/None	Genitourinary	Urothelial Carcinoma	Urothelial Carcinoma	Normal NGS	v3	STGA2018
569	55	F	MSS	Proficient	Both Normal	Proficient	Concordant	N/A	Normal	Normal	No Somatic Mutation	Benign/None	Benign/None	Benign/None	Miscallenous	Myoepithelial Carcinoma	Myoepithelial Carcinoma	Normal NGS	v3	STGA2018
570	78	M	MSS	Proficient	Both Normal	Proficient	Concordant	N/A	Pathogenic NULL	PMS2-Null	NM_000535.5(PMS2):c.400C>T p.R134*	Benign/None	Benign/None	Benign/None	Gastrointestinal	Colorectal Carcinoma	Colorectal Carcinoma	NGS mutation	v3	STGA2018
571	76	M	MSS	Proficient	Both Normal	Proficient	Concordant	N/A	VUS	MSH6-VUS	NM_000179.2(MSH6):c.3245C>T p.P1082L	Benign/None	Benign/None	Benign/None	Genitourinary	Urothelial Carcinoma	Urothelial Carcinoma	NGS mutation	v3	STGA2018
572	70	F	MSS	Proficient	Both Normal	Proficient	Concordant	N/A	Normal	Normal	No Somatic Mutation	Benign/None	Benign/None	Benign/None	Endocrine	Adrenal Cortical Carcinoma	Adrenal Cortical Carcinoma	Normal NGS	v3	STGA2018
573	44	F	MSS	Proficient	Both Normal	Proficient	Concordant	N/A	Normal	Normal	No Somatic Mutation	Benign/None	Benign/None	Benign/None	Gastrointestinal	Colorectal Carcinoma	Colorectal Carcinoma	Normal NGS	v3	STGA2018
574	55	F	MSS	Proficient	Both Normal	Proficient	Concordant	N/A	Normal	Normal	No Somatic Mutation	Benign/None	Benign/None	Benign/None	Gastrointestinal	Small bowel carcinoma	Colorectal Carcinoma	Normal NGS	v3	STGA2018
575	86	F	MSS	Proficient	Both Normal	Proficient	Concordant	N/A	Normal	Normal	No Somatic Mutation	Benign/None	Benign/None	Benign/None	Gynecologic	Endometrial Carcinoma	Clear cell	Normal NGS	v3	STGA2018
576	61	F	MSS	Proficient	Both Normal	Proficient	Concordant	N/A	Normal	Normal	No Somatic Mutation	Benign/None	Benign/None	Benign/None	Gastrointestinal	Colorectal Carcinoma	Colorectal Carcinoma	Normal NGS	v3	STGA2018
577	80	F	MSS	Proficient	Both Normal	Proficient	Concordant	N/A	VUS	MLH1-VUS	NM_000249.3(MLH1):c.1222C>T p.P408S	Benign/None	Benign/None	Benign/None	Gynecologic	Ovarian	Clear	NGS mutation	v3	STGA2018
578	82	M	MSI-HIGH	dMMR	MSI-H, dMMR	Loss of MSH2 and MSH6	Concordant	N/A	Likely Pathogenic	MSH2-LP	NM_000251.2(MSH2) c.1076G>T p.R359I	Benign/None	Benign/None	Benign/None	Genitourinary	Prostate Adenocarcinoma	Prostate Adenocarcinoma	NGS mutation	v3	STGA2018
579	69	F	MSS	Proficient	Both Normal	Proficient	Concordant	N/A	Normal	Normal	No Somatic Mutation	Benign/None	Benign/None	Benign/None	Gastrointestinal	Colorectal Carcinoma	Colorectal Carcinoma	Normal NGS	v3	STGA2018
580	65	F	MSS	Proficient	Both Normal	Proficient	Concordant	N/A	Normal	Normal	No Somatic Mutation	Benign/None	Benign/None	Benign/None	Gastrointestinal	Colorectal Carcinoma	Colorectal Carcinoma	Normal NGS	v3	STGA2018
581	52	M	MSS	Proficient	Both Normal	Proficient	Concordant	N/A	Normal	Normal	No Somatic Mutation	Benign/None	Benign/None	Benign/None	Gastrointestinal	Colorectal Carcinoma	Colorectal Carcinoma	Normal NGS	v3	STGA2018
582	64	F	MSS	Proficient	Both Normal	Proficient	Concordant	N/A	Normal	Normal	No Somatic Mutation	Benign/None	Benign/None	Benign/None	Gynecologic	Endometrial Carcinoma	Carcinosarcoma	Normal NGS	v3	STGA2018
583	72	F	MSS	Proficient	Both Normal	Proficient	Concordant	N/A	Normal	Normal	No Somatic Mutation	Benign/None	Benign/None	Benign/None	Gynecologic	Endometrial Carcinoma	Serous	Normal NGS	v3	STGA2018
584	44	F	MSS	Proficient	Both Normal	Proficient	Concordant	N/A	Normal	Normal	No Somatic Mutation	Benign/None	Benign/None	Benign/None	Gastrointestinal	Colorectal Carcinoma	Colorectal Carcinoma	Normal NGS	v3	STGA2018
585	67	M	MSS	Proficient	Both Normal	Proficient	Concordant	N/A	Normal	Normal	No Somatic Mutation	Benign/None	Benign/None	Benign/None	Gastrointestinal	Colorectal Carcinoma	Colorectal Carcinoma	Normal NGS	v3	STGA2018
586	68	F	MSS	Proficient	Both Normal	Proficient	Concordant	N/A	Normal	Normal	No Somatic Mutation	Benign/None	Benign/None	Benign/None	Gastrointestinal	Colorectal Carcinoma	Colorectal Carcinoma	Normal NGS	v3	STGA2018
587	65	F	MSS	Proficient	Both Normal	Proficient	Concordant	N/A	Normal	Normal	No Somatic Mutation	Benign/None	Benign/None	Benign/None	Genitourinary	Urothelial Carcinoma	Urothelial Carcinoma	Normal NGS	v3	STGA2018
588	82	M	MSS	Proficient	Both Normal	Proficient	Concordant	N/A	VUS	MSH6-VUS	NM_000179.2(MSH6):c.319C>T p.P107S	Benign/None	Benign/None	Benign/None	Unknown primary	Squamous cell neoplasm	Squamous cell neoplasm of unknown primary	NGS mutation	v3	STGA2018
589	69	F	MSS	Proficient	Both Normal	Proficient	Concordant	N/A	Normal	Normal	No Somatic Mutation	Benign/None	Benign/None	Benign/None	Gastrointestinal	Colorectal Carcinoma	Colorectal Carcinoma	Normal NGS	v3	STGA2018
590	61	M	MSS	Proficient	Both Normal	Proficient	Concordant	N/A	Normal	Normal	No Somatic Mutation	Benign/None	Benign/None	Benign/None	Miscallenous	Angiosarcoma of Heart	Angiosarcoma	Normal NGS	v3	STGA2018
591	82	F	MSS	Proficient	Both Normal	Proficient	Concordant	N/A	Normal	Normal	No Somatic Mutation	Benign/None	Benign/None	Benign/None	Gynecologic	Endometrial Carcinoma	Serous	Normal NGS	v3	STGA2018
592	26	M	MSS	Proficient	Both Normal	Proficient	Concordant	N/A	Normal	Normal	No Somatic Mutation	Benign/None	Benign/None	Benign/None	Gastrointestinal	Colorectal Carcinoma	Colorectal Carcinoma	Normal NGS	v3	STGA2018
593	75	M	MSS	Proficient	Both Normal	Proficient	Concordant	N/A	Normal	Normal	No Somatic Mutation	Benign/None	Benign/None	Benign/None	Genitourinary	Urothelial Carcinoma	Urothelial Carcinoma	Normal NGS	v3	STGA2018
594	71	M	MSS	Proficient	Both Normal	Proficient	Concordant	N/A	Normal	Normal	No Somatic Mutation	Benign/None	Benign/None	Benign/None	Genitourinary	Urothelial Carcinoma	Urothelial Carcinoma	Normal NGS	v3	STGA2018
595	38	F	MSS	Proficient	Both Normal	Proficient	Concordant	N/A	Normal	Normal	No Somatic Mutation	VUS	MLH1-VUS	VUS_NM_000249.4(MLH1):c.1420C>T (p.Arg474Trp)	Gastrointestinal	Colorectal Carcinoma	Colorectal Carcinoma	NGS mutation	v3	STGA2018
596	51	M	MSS	Proficient	Both Normal	Proficient	Concordant	N/A	Normal	Normal	No Somatic Mutation	Benign/None	Benign/None	Benign/None	Gastrointestinal	Colorectal Carcinoma	Colorectal Carcinoma	Normal NGS	v3	STGA2018
597	52	F	MSS	Proficient	Both Normal	Proficient	Concordant	N/A	Normal	Normal	No Somatic Mutation	Benign/None	Benign/None	Benign/None	Gastrointestinal	Colorectal Carcinoma	Colorectal Carcinoma	Normal NGS	v3	STGA2018
598	73	M	MSS	Proficient	Both Normal	Proficient	Concordant	N/A	Normal	Normal	No Somatic Mutation	Benign/None	Benign/None	Benign/None	Endocrine	Neuroendocrine Carcinoma	Small cell neuroendocrine carcinoma	Normal NGS	v3	STGA2018
599	68	M	MSS	Proficient	Both Normal	Proficient	Concordant	N/A	Normal	Normal	No Somatic Mutation	Benign/None	Benign/None	Benign/None	Gastrointestinal	Colorectal Carcinoma	Colorectal Carcinoma	Normal NGS	v3	STGA2018
600	62	M	MSS	Proficient	Both Normal	Proficient	Concordant	N/A	Normal	Normal	No Somatic Mutation	Benign/None	Benign/None	Benign/None	Genitourinary	Urothelial Carcinoma	Urothelial Carcinoma	Normal NGS	v3	STGA2018
601	67	F	MSS	Proficient	Both Normal	Proficient	Concordant	N/A	Normal	Normal	No Somatic Mutation	Benign/None	Benign/None	Benign/None	Gynecologic	Endometrial Carcinoma	Serous	Normal NGS	v3	STGA2018
602	56	M	MSS	Proficient	Both Normal	Proficient	Concordant	N/A	Normal	Normal	No Somatic Mutation	Benign/None	Benign/None	Benign/None	Gastrointestinal	Colorectal Carcinoma	Colorectal Carcinoma	Normal NGS	v3	STGA2018
603	78	M	MSS	Proficient	Both Normal	Proficient	Concordant	N/A	Normal	Normal	No Somatic Mutation	Benign/None	Benign/None	Benign/None	Genitourinary	Urothelial Carcinoma	Urothelial Carcinoma	Normal NGS	v3	STGA2018
604	79	M	MSS	Proficient	Both Normal	Proficient	Concordant	N/A	Normal	Normal	No Somatic Mutation	Benign/None	Benign/None	Benign/None	Genitourinary	Urothelial Carcinoma	Urothelial Carcinoma	Normal NGS	v3	STGA2018
605	76	F	MSS	Proficient	Both Normal	Proficient	Concordant	N/A	Normal	Normal	No Somatic Mutation	Benign/None	Benign/None	Benign/None	Genitourinary	Squamous cell neoplasm	Squamous cell neoplasm	Normal NGS	v3	STGA2018
606	70	F	MSS	Proficient	Both Normal	Proficient	Concordant	N/A	Normal	Normal	No Somatic Mutation	Benign/None	Benign/None	Benign/None	Gynecologic	Unknown	Poorly differentiated carcinoma	Normal NGS	v3	STGA2018
607	60	F	MSS	Proficient	Both Normal	Proficient	Concordant	N/A	Normal	Normal	No Somatic Mutation	Benign/None	Benign/None	Benign/None	Gastrointestinal	Colorectal Carcinoma	Colorectal Carcinoma	Normal NGS	v3	STGA2018
608	86	F	MSS	Proficient	Both Normal	Proficient	Concordant	N/A	Normal	Normal	No Somatic Mutation	Benign/None	Benign/None	Benign/None	Gastrointestinal	Colorectal Carcinoma	Colorectal Carcinoma	Normal NGS	v3	STGA2018
609	38	F	MSS	Proficient	Both Normal	Proficient	Concordant	N/A	Normal	Normal	No Somatic Mutation	Benign/None	Benign/None	Benign/None	Gynecologic	Ovarian	Serous	Normal NGS	v3	STGA2018
610	83	M	MSS	Proficient	Both Normal	Proficient	Concordant	N/A	Normal	Normal	No Somatic Mutation	Benign/None	Benign/None	Benign/None	Genitourinary	Urothelial Carcinoma	Urothelial Carcinoma	Normal NGS	v3	STGA2018
611	63	M	MSS	Proficient	Both Normal	Proficient	Concordant	N/A	Normal	Normal	No Somatic Mutation	Benign/None	Benign/None	Benign/None	Genitourinary	RCC	Papillary	Normal NGS	v3	STGA2018
612	83	F	MSS	Proficient	Both Normal	Proficient	Concordant	N/A	Normal	Normal	No Somatic Mutation	Benign/None	Benign/None	Benign/None	Gastrointestinal	Colorectal Carcinoma	Colorectal Carcinoma	Normal NGS	v3	STGA2018
613	70	F	MSS	Proficient	Both Normal	Proficient	Concordant	N/A	Normal	Normal	No Somatic Mutation	Benign/None	Benign/None	Benign/None	Gynecologic	Endometrial Carcinoma	Serous	Normal NGS	v3	STGA2018
614	58	M	MSS	Proficient	Both Normal	Proficient	Concordant	N/A	Normal	Normal	No Somatic Mutation	Benign/None	Benign/None	Benign/None	Genitourinary	Urothelial Carcinoma	Urothelial Carcinoma	Normal NGS	v3	STGA2018
615	50	F	MSS	Proficient	Both Normal	Proficient	Concordant	N/A	Normal	Normal	No Somatic Mutation	Benign/None	Benign/None	Benign/None	Gastrointestinal	Colorectal Carcinoma	Colorectal Carcinoma	Normal NGS	v3	STGA2018
616	73	M	MSS	Proficient	Both Normal	Proficient	Concordant	N/A	Normal	Normal	No Somatic Mutation	Benign/None	Benign/None	Benign/None	Genitourinary	Sex cord stromal tumor	Sartoli Cell	Normal NGS	v3	STGA2018
617	66	F	MSS	Proficient	Both Normal	Proficient	Concordant	N/A	Normal	Normal	No Somatic Mutation	Benign/None	Benign/None	Benign/None	Genitourinary	Urothelial Carcinoma	Urothelial Carcinoma	Normal NGS	v3	STGA2018
618	64	F	MSS	Proficient	Both Normal	Proficient	Concordant	N/A	Normal	Normal	No Somatic Mutation	Benign/None	Benign/None	Benign/None	Gynecologic	Endometrial Carcinoma	Serous/Clear cell	Normal NGS	v3	STGA2018
619	53	F	MSS	Proficient	Both Normal	Proficient	Concordant	N/A	Normal	Normal	No Somatic Mutation	Benign/None	Benign/None	Benign/None	Gynecologic	Ovarian	Serous	Normal NGS	v3	STGA2018
620	47	M	MSS	Proficient	Both Normal	Proficient	Concordant	N/A	Normal	Normal	No Somatic Mutation	Benign/None	Benign/None	Benign/None	Gastrointestinal	Colorectal Carcinoma	Colorectal Carcinoma	Normal NGS	v3	STGA2018
621	69	F	MSS	dMMR	dMMR only	Loss of MSH2 and MSH6	Major Discordance	N/A	Normal	Normal	No Somatic Mutation	Benign/None	Benign/None	Benign/None	Unknown primary	Adenocarcinoma of unknown primary	Poorly differentiated carcinoma	Normal NGS	v3	STGA2018
622	75	M	MSS	Proficient	Both Normal	Proficient	Concordant	N/A	Normal	Normal	No Somatic Mutation	Benign/None	Benign/None	Benign/None	Genitourinary	Urothelial Carcinoma	Urothelial Carcinoma	Normal NGS	v3	STGA2018
623	68	M	MSS	Proficient	Both Normal	Proficient	Concordant	N/A	Normal	Normal	No Somatic Mutation	Benign/None	Benign/None	Benign/None	Genitourinary	Urothelial Carcinoma	Urothelial Carcinoma	Normal NGS	v3	STGA2018
624	55	F	MSS	Proficient	Both Normal	Proficient	Concordant	N/A	Normal	Normal	No Somatic Mutation	Benign/None	Benign/None	Benign/None	Gynecologic	Ovarian	Serous	Normal NGS	v3	STGA2018
625	62	M	MSS	Proficient	Both Normal	Proficient	Concordant	N/A	VUS	MLH1-VUS	NM_000249.3(MLH1):c.1490G>A p.R497Q	Benign/None	Benign/None	Benign/None	Gastrointestinal	Pancreatic Carcinoma	Adenocarcinoma	NGS mutation	v3	STGA2018
626	42	F	MSS	Proficient	Both Normal	Proficient	Concordant	N/A	Normal	Normal	No Somatic Mutation	Benign/None	Benign/None	Benign/None	Gastrointestinal	Colorectal Carcinoma	Colorectal Carcinoma	Normal NGS	v3	STGA2018
627	73	F	MSS	Proficient	Both Normal	Proficient	Concordant	N/A	Normal	Normal	No Somatic Mutation	Benign/None	Benign/None	Benign/None	Gynecologic	Endometrial Carcinoma	Serous	Normal NGS	v3	STGA2018
628	68	F	MSS	Proficient	Both Normal	Proficient	Concordant	N/A	Normal	Normal	No Somatic Mutation	Benign/None	Benign/None	Benign/None	Gynecologic	Ovarian	Clear cell	Normal NGS	v3	STGA2018
629	77	F	MSS	Proficient	Both Normal	Proficient	Concordant	N/A	Normal	Normal	No Somatic Mutation	VUS	PMS2-VUS	NM_000535.7(PMS2):c.580A>G (p.Ile194Val)	Gastrointestinal	Colorectal Carcinoma	Poorly differentiated carcinoma	NGS mutation	v3	STGA2018
630	27	F	MSS	Proficient	Both Normal	Proficient	Concordant	N/A	Normal	Normal	No Somatic Mutation	Benign/None	Benign/None	Benign/None	Gastrointestinal	Colorectal Carcinoma	Colorectal Carcinoma	Normal NGS	v3	STGA2018
631	54	M	MSI-Low	Proficient	MSI-Low only	Proficient	Concordant	N/A	Normal	Normal	No Somatic Mutation	Benign/None	Benign/None	Benign/None	Genitourinary	Unknown	Unknown	Normal NGS	v3	STGA2018
632	66	M	MSS	Proficient	Both Normal	Proficient	Concordant	N/A	Normal	Normal	No Somatic Mutation	Benign/None	Benign/None	Benign/None	Gastrointestinal	Colorectal Carcinoma	Colorectal Carcinoma	Normal NGS	v3	STGA2018
633	72	F	MSI-HIGH	Proficient	MSI-H only	Proficient	Major Discordance	Detected	Normal	Normal	No Somatic Mutation	Benign/None	Benign/None	Benign/None	Gynecologic	Endometrial Carcinoma	Endometrioid	Normal NGS	v3	STGA2018
634	62	F	MSS	Proficient	Both Normal	Proficient	Concordant	N/A	Normal	Normal	No Somatic Mutation	Benign/None	Benign/None	Benign/None	Gastrointestinal	Colorectal Carcinoma	Colorectal Carcinoma	Normal NGS	v3	STGA2018
635	69	M	MSS	Proficient	Both Normal	Proficient	Concordant	N/A	Normal	Normal	No Somatic Mutation	Benign/None	Benign/None	Benign/None	Genitourinary	Urothelial Carcinoma	Urothelial Carcinoma	Normal NGS	v3	STGA2018
636	58	M	MSS	Proficient	Both Normal	Proficient	Concordant	N/A	Normal	Normal	No Somatic Mutation	Benign/None	Benign/None	Benign/None	Gastrointestinal	Colorectal Carcinoma	Colorectal Carcinoma	Normal NGS	v3	STGA2018
637	53	M	MSS	Proficient	Both Normal	Proficient	Concordant	N/A	Normal	Normal	No Somatic Mutation	Benign/None	Benign/None	Benign/None	Genitourinary	Urothelial Carcinoma	Urothelial Carcinoma	Normal NGS	v3	STGA2018
638	58	F	MSS	Proficient	Both Normal	Proficient	Concordant	N/A	Normal	Normal	No Somatic Mutation	Benign/None	Benign/None	Benign/None	Gastrointestinal	Colorectal Carcinoma	Colorectal Carcinoma	Normal NGS	v3	STGA2018
639	77	F	MSS	Proficient	Both Normal	Proficient	Concordant	N/A	Normal	Normal	No Somatic Mutation	Benign/None	Benign/None	Benign/None	Gastrointestinal	Colorectal Carcinoma	Colorectal Carcinoma	Normal NGS	v3	STGA2018
640	61	M	MSS	Proficient	Both Normal	Proficient	Concordant	N/A	Normal	Normal	No Somatic Mutation	Benign/None	Benign/None	Benign/None	Gastrointestinal	Colorectal Carcinoma	Colorectal Carcinoma	Normal NGS	v3	STGA2018
641	68	M	MSS	Proficient	Both Normal	Proficient	Concordant	N/A	Normal	Normal	No Somatic Mutation	Benign/None	Benign/None	Benign/None	Unknown primary	Adenocarcinoma of unknown primary	Poorly differentiated carcinoma	Normal NGS	v3	STGA2018
642	78	M	MSS	Proficient	Both Normal	Proficient	Concordant	N/A	Normal	Normal	No Somatic Mutation	Benign/None	Benign/None	Benign/None	Gastrointestinal	Colorectal Carcinoma	Colorectal Carcinoma	Normal NGS	v3	STGA2018
643	77	F	MSS	Proficient	Both Normal	Proficient	Concordant	N/A	Normal	Normal	No Somatic Mutation	Benign/None	Benign/None	Benign/None	Gastrointestinal	Colorectal Carcinoma	Colorectal Carcinoma	Normal NGS	v3	STGA2018
644	41	F	MSS	Proficient	Both Normal	Proficient	Concordant	N/A	Normal	Normal	No Somatic Mutation	Benign/None	Benign/None	Benign/None	Gynecologic	Endometrial Stromal Sarcoma	Endometrial Stromal Sarcoma	Normal NGS	v3	STGA2018
645	72	F	MSS	Proficient	Both Normal	Proficient	Concordant	N/A	Normal	Normal	No Somatic Mutation	Benign/None	Benign/None	Benign/None	Genitourinary	Urothelial Carcinoma	Urothelial Carcinoma	Normal NGS	v3	STGA2018
646	59	M	MSS	Proficient	Both Normal	Proficient	Concordant	N/A	Normal	Normal	No Somatic Mutation	Benign/None	Benign/None	Benign/None	Gastrointestinal	Colorectal Carcinoma	Colorectal Carcinoma	Normal NGS	v3	STGA2018
647	31	F	MSS	Proficient	Both Normal	Proficient	Concordant	N/A	VUS	MSH2-VUS	NM_000251.2(MSH2):c.1571G>A p.R524H	Benign/None	Benign/None	Benign/None	Gastrointestinal	Colorectal Carcinoma	Colorectal Carcinoma	NGS mutation	v3	STGA2018
648	53	M	MSS	Proficient	Both Normal	Proficient	Concordant	N/A	Normal	Normal	No Somatic Mutation	Benign/None	Benign/None	Benign/None	Gastrointestinal	Colorectal Carcinoma	Colorectal Carcinoma	Normal NGS	v3	STGA2018
649	74	M	MSS	Proficient	Both Normal	Proficient	Concordant	N/A	Normal	Normal	No Somatic Mutation	Benign/None	Benign/None	Benign/None	Genitourinary	Urothelial Carcinoma	Urothelial Carcinoma	Normal NGS	v3	STGA2018
650	51	M	MSS	Proficient	Both Normal	Proficient	Concordant	N/A	Normal	Normal	No Somatic Mutation	Benign/None	Benign/None	Benign/None	Gastrointestinal	Colorectal Carcinoma	Colorectal Carcinoma	Normal NGS	v3	STGA2018
651	38	M	MSS	Proficient	Both Normal	Proficient	Concordant	N/A	Normal	Normal	No Somatic Mutation	Benign/None	Benign/None	Benign/None	Gastrointestinal	Colorectal Carcinoma	Colorectal Carcinoma	Normal NGS	v3	STGA2018
652	74	M	MSS	Proficient	Both Normal	Proficient	Concordant	N/A	Normal	Normal	No Somatic Mutation	Benign/None	Benign/None	Benign/None	Genitourinary	Urothelial Carcinoma	Urothelial Carcinoma	Normal NGS	v3	STGA2018
653	63	M	MSS	Proficient	Both Normal	Proficient	Concordant	N/A	Normal	Normal	No Somatic Mutation	Benign/None	Benign/None	Benign/None	Genitourinary	Urothelial Carcinoma	Urothelial Carcinoma	Normal NGS	v3	STGA2018
654	60	M	MSS	Proficient	Both Normal	Proficient	Concordant	N/A	Normal	Normal	No Somatic Mutation	Benign/None	Benign/None	Benign/None	Gastrointestinal	Colorectal Carcinoma	Colorectal Carcinoma	Normal NGS	v3	STGA2018
655	58	M	MSS	Proficient	Both Normal	Proficient	Concordant	N/A	Normal	Normal	No Somatic Mutation	Benign/None	Benign/None	Benign/None	Gastrointestinal	Colorectal Carcinoma	Colorectal Carcinoma	Normal NGS	v3	STGA2018
656	44	M	MSS	Proficient	Both Normal	Proficient	Concordant	N/A	Normal	Normal	No Somatic Mutation	Benign/None	Benign/None	Benign/None	Gastrointestinal	Colorectal Carcinoma	Colorectal Carcinoma	Normal NGS	v3	STGA2018
657	26	F	MSS	Proficient	Both Normal	Proficient	Concordant	N/A	Normal	Normal	No Somatic Mutation	Benign/None	Benign/None	Benign/None	Gynecologic	Ovarian	Neuroendocrine	Normal NGS	v3	STGA2018
658	70	M	MSI-HIGH	Proficient	MSI-H only	Proficient	Major Discordance	N/A	Pathogenic NULL	MSH6-Null	NM_000179.2(MSH6)c.1483C>T p.R495Ter	Pathogenic	MSH6-Null	NM_000179.2(MSH6):c.3577_3581del p.E1193fs*2	Genitourinary	Urothelial Carcinoma	Urothelial Carcinoma	NGS mutation	v3	STGA2018
659	70	F	MSS	Proficient	Both Normal	Proficient	Concordant	N/A	Normal	Normal	No Somatic Mutation	Benign/None	Benign/None	Benign/None	Gynecologic	Ovarian	Serous	Normal NGS	v3	STGA2018
660	44	F	MSS	Proficient	Both Normal	Proficient	Concordant	N/A	Normal	Normal	No Somatic Mutation	Benign/None	Benign/None	Benign/None	Genitourinary	Urothelial Carcinoma	Urothelial Carcinoma	Normal NGS	v3	STGA2018
661	45	M	MSS	Proficient	Both Normal	Proficient	Concordant	N/A	Normal	Normal	No Somatic Mutation	Benign/None	Benign/None	Benign/None	Gastrointestinal	Colorectal Carcinoma	Colorectal Carcinoma	Normal NGS	v3	STGA2018
662	57	F	MSS	Proficient	Both Normal	Proficient	Concordant	N/A	Normal	Normal	No Somatic Mutation	Benign/None	Benign/None	Benign/None	Genitourinary	Urothelial Carcinoma	Urothelial Carcinoma	Normal NGS	v3	STGA2018
663	82	M	MSS	Proficient	Both Normal	Proficient	Concordant	N/A	VUS/VUS	MSH2-VUS	NM_000251.3(MSH2):c.2101G>A p.E701K; NM_000251.3(MSH2):c.2224G>T p.D742Y	Benign/None	Benign/None	Benign/None	Genitourinary	Urothelial Carcinoma	Urothelial Carcinoma	NGS mutation	v3	STGA2018
664	45	M	MSS	Proficient	Both Normal	Proficient	Concordant	N/A	Normal	Normal	No Somatic Mutation	Benign/None	Benign/None	Benign/None	Gastrointestinal	Colorectal Carcinoma	Colorectal Carcinoma	Normal NGS	v3	STGA2018
665	41	F	MSS	Proficient	Both Normal	Proficient	Concordant	N/A	Normal	Normal	No Somatic Mutation	Benign/None	Benign/None	Benign/None	Gynecologic	Endometrial Carcinoma	Serous	Normal NGS	v3	STGA2018
666	44	F	MSS	Proficient	Both Normal	Proficient	Concordant	N/A	Normal	Normal	No Somatic Mutation	Benign/None	Benign/None	Benign/None	Gastrointestinal	Colorectal Carcinoma	Colorectal Carcinoma	Normal NGS	v3	STGA2018
667	57	M	MSS	Proficient	Both Normal	Proficient	Concordant	N/A	Normal	Normal	No Somatic Mutation	Benign/None	Benign/None	Benign/None	Genitourinary	Urothelial Carcinoma	Urothelial Carcinoma	Normal NGS	v3	STGA2018
668	57	F	MSS	Proficient	Both Normal	Proficient	Concordant	N/A	Normal	Normal	No Somatic Mutation	Benign/None	Benign/None	Benign/None	Gastrointestinal	Colorectal Carcinoma	Colorectal Carcinoma	Normal NGS	v3	STGA2018
669	53	F	MSS	Proficient	Both Normal	Proficient	Concordant	N/A	Normal	Normal	No Somatic Mutation	Benign/None	Benign/None	Benign/None	Gynecologic	Endometrial Carcinoma	Unknown	Normal NGS	v3	STGA2018
670	59	M	MSS	Proficient	Both Normal	Proficient	Concordant	N/A	Normal	Normal	No Somatic Mutation	Benign/None	Benign/None	Benign/None	Gastrointestinal	Colorectal Carcinoma	Colorectal Carcinoma	Normal NGS	v3	STGA2018
671	45	M	MSS	Proficient	Both Normal	Proficient	Concordant	N/A	Normal	Normal	No Somatic Mutation	VUS	MLH1-VUS	NM_000249.4(MLH1):c.1360G>C (p.Gly454Arg); NM_000249.4(MLH1):c.91_92delinsTG (p.Ala31Cys)	Gastrointestinal	Colorectal Carcinoma	Colorectal Carcinoma	NGS mutation	v3	STGA2018
672	85	M	MSS	Proficient	Both Normal	Proficient	Concordant	N/A	Normal	Normal	No Somatic Mutation	Benign/None	Benign/None	Benign/None	Genitourinary	Urothelial Carcinoma	Urothelial Carcinoma	Normal NGS	v3	STGA2018
673	68	F	MSS	Proficient	Both Normal	Proficient	Concordant	N/A	Normal	Normal	No Somatic Mutation	Benign/None	Benign/None	Benign/None	Gastrointestinal	Colorectal Carcinoma	Colorectal Carcinoma	Normal NGS	v3	STGA2018
674	37	F	MSS	Proficient	Both Normal	Proficient	Concordant	N/A	Normal	Normal	No Somatic Mutation	VUS	MLH1-VUS	NM_000249.4(MLH1):c.1490G>A (p.Arg497Gln)	Genitourinary	RCC	Unknown	NGS mutation	v3	STGA2018
675	52	F	MSS	Proficient	Both Normal	Proficient	Concordant	N/A	Normal	Normal	No Somatic Mutation	Benign/None	Benign/None	Benign/None	Gastrointestinal	Colorectal Carcinoma	Colorectal Carcinoma	Normal NGS	v3	STGA2018
676	51	F	MSS	Proficient	Both Normal	Proficient	Concordant	N/A	Normal	Normal	No Somatic Mutation	Benign/None	Benign/None	Benign/None	Gastrointestinal	Colorectal Carcinoma	Colorectal Carcinoma	Normal NGS	v3	STGA2018
677	49	M	MSI-HIGH	dMMR	MSI-H, dMMR	Loss of MSH2 and MSH6	Concordant	N/A	Pathogenic NULL/Pathogenic null	MSH6-Null	NM_000179.2(MSH6) c.3787C>T p.R1263C ; NM_000179.2(MSH6)c.892C>T p.R298*	Benign/None	Benign/None	Benign/None	Gastrointestinal	Colorectal Carcinoma	Colorectal Carcinoma	NGS mutation	v3	STGA2018
678	82	M	MSS	Proficient	Both Normal	Proficient	Concordant	N/A	Normal	Normal	No Somatic Mutation	Benign/None	Benign/None	Benign/None	Genitourinary	Urothelial Carcinoma	Urothelial Carcinoma	Normal NGS	v3	STGA2018
679	38	F	MSS	Proficient	Both Normal	Proficient	Concordant	N/A	Normal	Normal	No Somatic Mutation	Benign/None	Benign/None	Benign/None	Gastrointestinal	Colorectal Carcinoma	Colorectal Carcinoma	Normal NGS	v3	STGA2018
680	35	M	MSS	Proficient	Both Normal	Proficient	Concordant	N/A	Normal	Normal	No Somatic Mutation	Benign/None	Benign/None	Benign/None	Unknown primary	Unknown	Adenocarcinoma	Normal NGS	v3	STGA2018
681	62	F	MSS	Proficient	Both Normal	Proficient	Concordant	N/A	Normal	Normal	No Somatic Mutation	Benign/None	Benign/None	Benign/None	Gastrointestinal	Colorectal Carcinoma	Goblet adenocarcinoma	Normal NGS	v3	STGA2018
682	56	F	MSS	Proficient	Both Normal	Proficient	Concordant	N/A	Normal	Normal	No Somatic Mutation	Benign/None	Benign/None	Benign/None	Genitourinary	Urothelial Carcinoma	Urothelial Carcinoma	Normal NGS	v3	STGA2018
683	66	F	MSS	Proficient	Both Normal	Proficient	Concordant	N/A	Normal	Normal	No Somatic Mutation	Benign/None	Benign/None	Benign/None	Genitourinary	Urothelial Carcinoma	Urothelial Carcinoma	Normal NGS	v3	STGA2018
684	44	F	MSS	Proficient	Both Normal	Proficient	Concordant	N/A	Normal	Normal	No Somatic Mutation	Benign/None	Benign/None	Benign/None	Miscallenous	Breast, infiltrating ductal ca	Infiltrating ductal carcinoma	Normal NGS	v3	STGA2018
685	43	F	MSS	Proficient	Both Normal	Proficient	Concordant	N/A	Normal	Normal	No Somatic Mutation	Benign/None	Benign/None	Benign/None	Gastrointestinal	Colorectal Carcinoma	Colorectal Carcinoma	Normal NGS	v3	STGA2018
686	59	F	MSS	Proficient	Both Normal	Proficient	Concordant	N/A	Normal	Normal	No Somatic Mutation	Benign/None	Benign/None	Benign/None	Gynecologic	Endometrial Carcinoma	Endometrioid	Normal NGS	v3	STGA2018
687	56	F	MSS	Proficient	Both Normal	Proficient	Concordant	N/A	Normal	Normal	No Somatic Mutation	Benign/None	Benign/None	Benign/None	Gastrointestinal	Colorectal Carcinoma	Colorectal Carcinoma	Normal NGS	v3	STGA2018
688	56	M	MSS	Proficient	Both Normal	Proficient	Concordant	N/A	Normal	Normal	No Somatic Mutation	Benign/None	Benign/None	Benign/None	Gastrointestinal	Small bowel carcinoma	Adenocarcinoma	Normal NGS	v3	STGA2018
689	18	M	MSS	Proficient	Both Normal	Proficient	Concordant	N/A	Normal	Normal	No Somatic Mutation	Benign/None	Benign/None	Benign/None	Gastrointestinal	Colorectal Carcinoma	Colorectal Carcinoma	Normal NGS	v3	STGA2018
690	46	F	MSS	Proficient	Both Normal	Proficient	Concordant	N/A	Normal	Normal	No Somatic Mutation	Benign/None	Benign/None	Benign/None	Gastrointestinal	Colorectal Carcinoma	Colorectal Carcinoma	Normal NGS	v3	STGA2018
691	65	F	MSS	Proficient	Both Normal	Proficient	Concordant	N/A	Normal	Normal	No Somatic Mutation	Benign/None	Benign/None	Benign/None	Gynecologic	Ovarian	Serous	Normal NGS	v3	STGA2018
692	54	M	MSS	Proficient	Both Normal	Proficient	Concordant	N/A	Normal	Normal	No Somatic Mutation	Benign/None	Benign/None	Benign/None	Gastrointestinal	Colorectal Carcinoma	Colorectal Carcinoma	Normal NGS	v3	STGA2018
693	40	M	MSS	Proficient	Both Normal	Proficient	Concordant	N/A	Normal	Normal	No Somatic Mutation	Benign/None	Benign/None	Benign/None	Gastrointestinal	Colorectal Carcinoma	Colorectal Carcinoma	Normal NGS	v3	STGA2018
694	43	F	MSS	Proficient	Both Normal	Proficient	Concordant	N/A	Normal	Normal	No Somatic Mutation	Benign/None	Benign/None	Benign/None	Gynecologic	Endometrial Carcinoma	Endometrioid	Normal NGS	v3	STGA2018
695	62	M	MSS	Proficient	Both Normal	Proficient	Concordant	N/A	Normal	Normal	No Somatic Mutation	Benign/None	Benign/None	Benign/None	Gastrointestinal	Colorectal Carcinoma	Colorectal Carcinoma	Normal NGS	v3	STGA2018
696	53	F	MSS	Proficient	Both Normal	Proficient	Concordant	N/A	Normal	Normal	No Somatic Mutation	Benign/None	Benign/None	Benign/None	Gynecologic	Endometrial Carcinoma	Endometrioid	Normal NGS	v3	STGA2018
697	34	F	MSS	Proficient	Both Normal	Proficient	Concordant	N/A	Normal	Normal	No Somatic Mutation	Benign/None	Benign/None	Benign/None	Gastrointestinal	Esophogeal Cancer	Esophageal adencarcinoma	Normal NGS	v3	STGA2018
698	30	F	MSS	Proficient	Both Normal	Proficient	Concordant	N/A	Normal	Normal	No Somatic Mutation	Benign/None	Benign/None	Benign/None	Gastrointestinal	Colorectal Carcinoma	Colorectal Carcinoma	Normal NGS	v3	STGA2018
699	48	M	MSS	Proficient	Both Normal	Proficient	Concordant	N/A	Normal	Normal	No Somatic Mutation	Benign/None	Benign/None	Benign/None	Gastrointestinal	Colorectal Carcinoma	Colorectal Carcinoma	Normal NGS	v3	STGA2018
700	59	F	MSS	Proficient	Both Normal	Proficient	Concordant	N/A	VUS	MSH6-VUS	NM_000179.2(MSH6):c.2563A>T p.I855F	Benign/None	Benign/None	Benign/None	Genitourinary	Urothelial Carcinoma	Urothelial Carcinoma	NGS mutation	v3	STGA2018
701	71	M	MSS	Proficient	Both Normal	Proficient	Concordant	N/A	Normal	Normal	No Somatic Mutation	Benign/None	Benign/None	Benign/None	Gastrointestinal	Esophogeal Cancer	Esophageal adencarcinoma	Normal NGS	v3	STGA2018
702	79	F	MSS	Proficient	Both Normal	Proficient	Concordant	N/A	Normal	Normal	No Somatic Mutation	Benign/None	Benign/None	Benign/None	Genitourinary	Urothelial Carcinoma	Urothelial Carcinoma	Normal NGS	v3	STGA2018
703	39	M	MSS	Proficient	Both Normal	Proficient	Concordant	N/A	Normal	Normal	No Somatic Mutation	Benign/None	Benign/None	Benign/None	Gastrointestinal	Colorectal Carcinoma	Colorectal Carcinoma	Normal NGS	v3	STGA2018
704	58	M	MSS	Proficient	Both Normal	Proficient	Concordant	N/A	Normal	Normal	No Somatic Mutation	Benign/None	Benign/None	Benign/None	Gastrointestinal	Small bowel carcinoma	Adenocarcinoma	Normal NGS	v3	STGA2018
705	68	M	MSS	Proficient	Both Normal	Proficient	Concordant	N/A	Normal	Normal	No Somatic Mutation	Benign/None	Benign/None	Benign/None	Gastrointestinal	Colorectal Carcinoma	Colorectal Carcinoma	Normal NGS	v3	STGA2018
706	39	M	MSI-HIGH	dMMR	MSI-H, dMMR	Loss of MLH1 and PMS2	Concordant	Detected	Normal	Normal	No Somatic Mutation	Benign/None	Benign/None	Benign/None	Gastrointestinal	Small bowel carcinoma	Colorectal Carcinoma	Normal NGS	v3	STGA2018
